# Supplementary material for: Transcriptome Profile of the Variegated Ficus microcarpa c.v. Milky Stripe Fig Leaf
Source: Int J Mol Sci. 2019 Mar 16;20(6):1338. doi: 10.3390/ijms20061338 (PMC6470861; doi:10.3390/ijms20061338)
Supplement: Supplementary file 1 [file ijms-20-01338-s001.zip]

Archive with 4 entries (4 files):
- Table S1_List of all contig assembled.xlsx
- Table S2_List of DEGs.xlsx
- Table S3_Fold change between qPCR vs RNASeq.xlsx
- Table S4_List of porimer sets.xlsx
