# Supplementary material for: Transcriptome Profile of the Variegated Ficus microcarpa c.v. Milky Stripe Fig Leaf
Source: Int J Mol Sci. 2019 Mar 16;20(6):1338. doi: 10.3390/ijms20061338 (PMC6470861; doi:10.3390/ijms20061338)
Supplement: Supplementary file 1 [file ijms-20-01338-s001.zip › Table S1_List of all contig assembled.xlsx]

## Sheet: Table S1
Table S1. List of all contig assembled
Fm_Contig ID	Gene ID	NCBI-Ref	Annotation	E-value	Bit score	baseMean	log2FoldChange	lfcSE	stat	pvalue	At homologue
Fm_contig_1	gi|470105588	ref|XP_004289164.1	PREDICTED: glutamate receptor 3.4-like	5.41e-43	178.407	62.4513	0.762501	1.1036	-0.69092	0.489616	AT1G05200
Fm_contig_2	gi|470105588	ref|XP_004289164.1	PREDICTED: glutamate receptor 3.4-like	7.09e-184	633.562	46.3215	1.078	1.21951	-0.883959	0.376719	AT2G32390
Fm_contig_3	gi|470105588	ref|XP_004289164.1	PREDICTED: glutamate receptor 3.4-like	4.54e-183	630.887	43.0924	1.58852	1.30307	-1.21905	0.222825	AT2G32390
Fm_contig_4	gi|462407577	gb|EMJ12911.1	hypothetical protein PRUPE_ppa009325mg	6.35e-104	368.315	81.6035	0.6746	1.03373	-0.652582	0.514026	AT3G12800
Fm_contig_5	gi|255544592	ref|XP_002513357.1	2,4-dienoyl-CoA reductase, putative	2.34e-65	247.06	192.444	0.0329146	0.872816	-0.0377076	0.969921	AT3G12800
Fm_contig_6	gi|462407577	gb|EMJ12911.1	hypothetical protein PRUPE_ppa009325mg	4.66e-104	368.761	89.4457	-0.372022	0.99195	0.375044	0.707628	AT3G12800
Fm_contig_7	gi|462413213	gb|EMJ18262.1	hypothetical protein PRUPE_ppa001079mg	2.64e-265	903.712	192.381	1.09959	0.947479	-1.16053	0.245832	AT1G05200
Fm_contig_8	-	-	-	-	-	100.024	-0.0256975	0.964344	0.0266508	0.978738	-
Fm_contig_9	gi|290489636	gb|ADD31202.1	RNA polymerase beta subunit protein	0	2472.01	35555	0.786729	0.807098	-0.974755	0.329682	ATCG00190
Fm_contig_10	gi|403241995	gb|AFR32948.1	UDP-glucose pyrophosphorylase	1.1e-288	981.28	504.065	-0.510063	0.823661	0.619267	0.535741	AT5G17310
Fm_contig_11	-	-	-	-	-	46.8783	-0.169578	1.15175	0.147238	0.882944	-
Fm_contig_12	gi|449493135	ref|XP_004159202.1	PREDICTED: aconitate hydratase, cytoplasmic-like	0	1797.97	1085.92	-0.829136	0.829934	0.999041	0.317775	AT2G05710
Fm_contig_13	gi|281190720	ref|YP_003330957.1	photosystem II protein D2	2.69e-66	249.289	25910.7	-3.19308	1.14438	2.79023	0.00526699	ATCG00270
Fm_contig_14	gi|462394225	gb|EMJ00129.1	hypothetical protein PRUPE_ppa001288mg	1.36e-276	941.159	189.358	0.547488	0.895521	-0.611358	0.540962	AT3G01610
Fm_contig_15	gi|508783611	gb|EOY30867.1	ATP binding isoform 1	6.57e-240	819.457	1517.01	0.766385	0.818833	-0.935943	0.349303	AT3G24430
Fm_contig_16	gi|508783611	gb|EOY30867.1	ATP binding isoform 1	3.22e-271	923.327	747.571	0.326294	0.799399	-0.40817	0.683149	AT3G24430
Fm_contig_17	gi|462400397	gb|EMJ06065.1	hypothetical protein PRUPE_ppa018934mg	2.05e-236	807.867	377.269	-1.90545	1.00492	1.89612	0.0579442	AT2G25180
Fm_contig_18	gi|157690096	gb|ABV65735.1	RNA polymerase beta'' subunit (chloroplast)	0	3201.33	158125	-0.219349	0.764606	0.286885	0.7742	ATCG00170
Fm_contig_19	gi|57013900	ref|YP_173374.1	hypothetical protein NitaMp027	1.82e-59	224.324	33113.6	0.63665	0.7922	-0.803642	0.421604	ATMG00030
Fm_contig_20	gi|449534316	ref|XP_004174110.1	PREDICTED: photosystem II reaction center protein Z-like	3.53e-12	80.7788	3456.28	-3.89345	2.81139	1.38489	0.166087	ATCG00280
Fm_contig_21	gi|297743096	emb|CBI35963.3	unnamed protein product	0.00022	52.6939	0.82717	-7.37011	6.87528	0.566514	0.571044	AT1G17650
Fm_contig_22	gi|134093192	ref|YP_001109494.1	hypothetical protein Poptr_cp015	0.00358	49.5733	213.314	-2.77444	1.16568	2.38011	0.0173075	AT4G39240
Fm_contig_23	gi|470128175	ref|XP_004300023.1	PREDICTED: uncharacterized protein LOC101314280	1.83e-78	288.072	265.219	-1.69566	0.994614	1.70485	0.088223	AT2G19260
Fm_contig_24	gi|511943670	ref|YP_008082729.1	photosystem II CP43 chlorophyll apoprotein	2.83e-34	149.431	24751.4	-3.41988	1.17531	2.90977	0.00361697	ATCG00280
Fm_contig_25	gi|357488213	ref|XP_003614394.1	hypothetical protein MTR_5g051130	1.22e-153	533.258	273818	0.267639	0.766487	-0.349169	0.726963	AT2G01021
Fm_contig_26	gi|296089225	emb|CBI38997.3	unnamed protein product	3.45e-08	66.0677	22.9222	0.38879	1.46065	-0.266173	0.790106	AT1G30680
Fm_contig_27	gi|225430774	ref|XP_002267140.1	PREDICTED: scarecrow-like protein 4-like	1.01e-301	1024.52	627.965	1.04347	0.869457	-1.20014	0.230086	AT5G66770
Fm_contig_28	gi|449446660	ref|XP_004141089.1	PREDICTED: formate dehydrogenase, mitochondrial-like	3.69e-229	783.794	177.158	1.9105	1.06449	-1.79476	0.072692	AT5G14780
Fm_contig_29	gi|462403076	gb|EMJ08633.1	hypothetical protein PRUPE_ppa005046mg	1.21e-16	93.7068	1.20894	7.9176	5.73383	-0.521478	0.602034	AT5G60550
Fm_contig_30	gi|462403076	gb|EMJ08633.1	hypothetical protein PRUPE_ppa005046mg	1.14e-148	516.764	116.695	0.910058	0.989511	-0.9197	0.357729	AT5G60550
Fm_contig_31	gi|508700860	gb|EOX92756.1	TCP-1/cpn60 chaperonin family protein	2.36e-228	781.119	271.853	-0.49058	0.857251	0.572274	0.567136	AT5G26360
Fm_contig_32	gi|4235644	gb|AAD13304.1	polyprotein	4.09e-94	335.772	3508.68	0.880582	0.822668	-1.07039	0.284443	ATMG00160
Fm_contig_33	gi|527209884	gb|EPS74494.1	hypothetical protein M569_00260, partial	2.76e-29	135.166	116509	1.04634	0.836669	-1.25059	0.211084	AT3G47470
Fm_contig_34	-	-	-	-	-	4648.28	-4.17644	2.9414	1.41988	0.155641	ATMG00730
Fm_contig_35	gi|145408577	ref|YP_001152201.1	ORF41l	0.000218	54.9229	116.886	-0.259867	0.940975	0.276171	0.782417	-
Fm_contig_36	gi|225429361	ref|XP_002273029.1	PREDICTED: tryptophanyl-tRNA synthetase	5.09e-168	580.958	205.711	0.031238	0.86602	-0.0360675	0.971229	AT2G25840
Fm_contig_37	gi|462415401	gb|EMJ20138.1	hypothetical protein PRUPE_ppa003363mg	2.09e-252	860.916	208.447	1.61566	1.00714	-1.60421	0.108669	AT5G05480
Fm_contig_38	gi|449465222	ref|XP_004150327.1	PREDICTED: uncharacterized protein LOC101216833	2.2e-189	651.839	154.204	1.07523	0.968628	-1.11005	0.266979	ATMG00860
Fm_contig_39	gi|290489018	gb|ADD30893.1	putative RF2 protein	0	5380.81	41564.3	0.133473	0.762582	-0.175022	0.861062	ATCG01280
Fm_contig_40	-	-	-	-	-	3.76999	0.354843	3.09624	-0.1146	0.908762	AT3G26100
Fm_contig_41	gi|225445308	ref|XP_002281353.1	PREDICTED: protein mrp homolog	4.39e-34	148.539	11.6758	-0.815082	1.89053	0.43114	0.666366	AT3G24430
Fm_contig_42	gi|224144426	ref|XP_002325286.1	predicted protein	1.42e-127	446.775	62.849	-0.305671	1.06946	0.28582	0.775016	AT5G26360
Fm_contig_43	gi|224144426	ref|XP_002325286.1	predicted protein	1.2e-128	450.341	51.5232	-0.843703	1.15194	0.732423	0.463911	AT5G26360
Fm_contig_44	gi|11497519	ref|NP_054927.1	hypothetical protein SpolCp017	3.91e-09	69.1882	438.48	-0.39381	0.822593	0.478746	0.632119	-
Fm_contig_45	-	-	-	-	-	20.5679	-0.604515	1.51433	0.3992	0.689746	AT2G32390
Fm_contig_46	gi|508724495	gb|EOY16392.1	Amino acid permease isoform 1	1.37e-43	179.745	25.9286	-0.0601948	1.38673	0.0434109	0.965374	AT1G77380
Fm_contig_47	gi|462407011	gb|EMJ12475.1	hypothetical protein PRUPE_ppa003370mg	0	1157.37	343.228	0.38431	0.836602	-0.459366	0.645971	AT5G42350
Fm_contig_48	-	-	-	-	-	33.6117	-0.239518	1.27274	0.188194	0.850725	AT5G53635
Fm_contig_49	-	-	-	-	-	342.305	0.320842	0.833509	-0.384925	0.700293	-
Fm_contig_50	gi|462399923	gb|EMJ05591.1	hypothetical protein PRUPE_ppa006650mg	1.65e-31	139.623	9.21022	2.19134	2.31461	-0.946737	0.343773	AT3G24430
Fm_contig_51	gi|462399923	gb|EMJ05591.1	hypothetical protein PRUPE_ppa006650mg	4.19e-29	132.045	11.0077	0.284453	1.93595	-0.146928	0.883189	AT3G24430
Fm_contig_52	gi|462399685	gb|EMJ05353.1	hypothetical protein PRUPE_ppa019682mg	8.17e-34	149.431	25.1173	0.815977	1.44193	-0.565888	0.57147	AT1G11340
Fm_contig_53	gi|357435987	ref|XP_003588269.1	Mitochondrial protein, putative	2.35e-09	73.6462	11387.3	0.823236	0.812116	-1.01369	0.310732	AT2G07749
Fm_contig_54	gi|290488896	gb|ADD30832.1	photosystem I P700 apoprotein A1	0	1800.65	258875	-2.27888	1.01256	2.25061	0.0244104	ATCG00350
Fm_contig_55	gi|309274575	gb|ADO64199.1	rpoB	1.21e-08	70.0798	15.748	-0.452512	1.66893	0.271141	0.786283	ATCG00190
Fm_contig_56	gi|290489064	gb|ADD30916.1	putative RF1 protein	0	4359.94	294824	0.532077	0.782697	-0.679792	0.496636	ATCG01130
Fm_contig_57	-	-	-	-	-	35.8546	-0.86755	1.27373	0.681111	0.495801	AT5G37440
Fm_contig_58	gi|462399922	gb|EMJ05590.1	hypothetical protein PRUPE_ppa006879mg	2.5e-50	201.143	578.446	0.973184	0.863925	-1.12646	0.25997	AT4G37180
Fm_contig_59	-	-	-	-	-	7.53997	0.354843	2.27616	-0.155891	0.876119	AT5G27030
Fm_contig_60	gi|462407676	gb|EMJ13010.1	hypothetical protein PRUPE_ppa009987mg	1.12e-175	606.369	1048.92	-0.13189	0.783659	0.168304	0.866344	AT5G54270
Fm_contig_61	gi|462399492	gb|EMJ05160.1	hypothetical protein PRUPE_ppa000025mg	0	3304.75	1806.87	-0.253732	0.778292	0.326016	0.744412	AT3G50370
Fm_contig_62	gi|224128608	ref|XP_002320374.1	predicted protein	3.5e-06	65.1761	537.661	1.23298	0.898781	-1.37183	0.170117	ATCG00190
Fm_contig_63	-	-	-	-	-	4599.05	-0.778091	0.810203	0.960369	0.336869	ATCG00480
Fm_contig_64	gi|255549050	ref|XP_002515581.1	Protein mrp, putative	4.8e-17	95.9358	167.072	0.821188	0.932503	-0.880623	0.378522	AT3G24430
Fm_contig_65	-	-	-	-	-	7.46044	-0.315009	2.26826	0.138879	0.889546	-
Fm_contig_66	-	-	-	-	-	14.3164	-0.452512	1.73219	0.261239	0.793908	-
Fm_contig_67	gi|288558990	sp|P0CC99.1	NU2C2_TOBAC RecName: Full=NAD(P)H-quinone oxidoreductase subunit 2 B, chloroplastic; AltName: Full=NAD(P)H dehydrogenase, subunit 2 B; AltName: Full=NADH-plastoquinone oxidoreductase subunit 2 B	9.47e-211	722.72	7.20166e+06	-2.9987	1.11658	2.68562	0.00723961	ATCG01250
Fm_contig_68	gi|290487266	gb|ADD30017.1	ribosomal protein S18	2.51e-31	141.852	10724.8	0.160764	0.764833	-0.210189	0.83352	ATCG00650
Fm_contig_69	gi|357488341	ref|XP_003614458.1	Allene oxide cyclase	1.44e-16	93.261	5.5834	1.24793	2.68304	-0.46511	0.641853	AT3G25780
Fm_contig_70	gi|356505441	ref|XP_003521499.1	PREDICTED: 33 kDa ribonucleoprotein, chloroplastic-like	1.99e-91	326.856	336.451	-0.122441	0.827479	0.147972	0.882365	AT3G52380
Fm_contig_71	gi|356505441	ref|XP_003521499.1	PREDICTED: 33 kDa ribonucleoprotein, chloroplastic-like	6.52e-68	248.843	48.7553	-0.347159	1.14263	0.303826	0.76126	AT3G52380
Fm_contig_72	gi|462424595	gb|EMJ28858.1	hypothetical protein PRUPE_ppa000877mg	0	1091.39	498.068	-0.43387	0.819149	0.529663	0.596346	AT4G24200
Fm_contig_73	gi|356505441	ref|XP_003521499.1	PREDICTED: 33 kDa ribonucleoprotein, chloroplastic-like	3.18e-55	216.746	232.737	0.639572	0.882949	-0.724355	0.468848	AT3G52380
Fm_contig_74	gi|432139360	gb|AGB05618.1	DAM3	6.47e-33	149.877	394.656	0.879684	0.869911	-1.01123	0.311906	AT2G22540
Fm_contig_75	gi|449460985	ref|XP_004148224.1	PREDICTED: probable NOT transcription complex subunit VIP2-like	4.87e-27	128.479	12.3439	-2.03747	1.94991	1.04491	0.296066	AT1G07705
Fm_contig_76	gi|290489586	gb|ADD31177.1	RNA polymerase beta' subunit protein	9.46e-12	81.2246	289.271	-0.434679	0.84934	0.511787	0.6088	-
Fm_contig_77	gi|351724389	ref|NP_001236800.1	uncharacterized protein LOC100499844	3.54e-102	362.52	373.674	-0.155037	0.821791	0.188661	0.850358	AT5G59840
Fm_contig_78	gi|197941016	gb|ACH78244.1	MatR	0	1435.54	13342.2	0.157209	0.764319	-0.205679	0.837042	ATMG00520
Fm_contig_79	gi|462405121	gb|EMJ10585.1	hypothetical protein PRUPE_ppa009100mg	2.31e-212	728.07	243.268	-0.254804	0.854459	0.298208	0.765544	AT1G10430
Fm_contig_80	gi|462423962	gb|EMJ28225.1	hypothetical protein PRUPE_ppa000794mg	1.27e-42	180.191	432.34	-0.717323	0.847409	0.846493	0.397278	AT1G78280
Fm_contig_81	gi|11465971	ref|NP_054513.1	hypothetical protein NitaCp037	5.81e-23	113.768	2443.03	0.394668	0.782302	-0.504491	0.613916	ATCG00550
Fm_contig_82	gi|548842807	gb|ERN02618.1	hypothetical protein AMTR_s00390p00012910	3.81e-98	349.146	38.9088	0.435013	1.22921	-0.353893	0.723419	ATCG00160
Fm_contig_83	gi|224067834	ref|XP_002302556.1	predicted protein	4.68e-08	66.9593	13.1075	-0.77444	1.80363	0.429381	0.667646	AT1G01910
Fm_contig_84	gi|462399492	gb|EMJ05160.1	hypothetical protein PRUPE_ppa000025mg	4.09e-94	335.772	47.4828	-0.130584	1.14737	0.113815	0.909385	AT3G50370
Fm_contig_85	gi|470119517	ref|XP_004295860.1	PREDICTED: probable leucine-rich repeat receptor-like protein kinase At5g49770-like	7.66e-07	62.9471	35.6638	0.343954	1.258	-0.273409	0.784539	AT5G49750
Fm_contig_86	gi|470119517	ref|XP_004295860.1	PREDICTED: probable leucine-rich repeat receptor-like protein kinase At5g49770-like	1.45e-07	64.2845	24.656	0.37061	1.42266	-0.260502	0.794477	AT5G49750
Fm_contig_87	gi|470128232	ref|XP_004300050.1	PREDICTED: probable leucine-rich repeat receptor-like protein kinase At5g49770-like	1.56e-96	343.797	153.154	0.490155	0.916111	-0.535035	0.592626	AT5G49760
Fm_contig_88	gi|255556695	ref|XP_002519381.1	Serine/threonine-protein kinase PBS1, putative	0.00331	49.1276	2.03611	0.547488	4.12594	-0.13269	0.894439	AT5G49760
Fm_contig_89	gi|462411763	gb|EMJ16812.1	hypothetical protein PRUPE_ppa007848mg	1.73e-10	76.7667	38.9088	0.435013	1.22921	-0.353893	0.723419	AT1G66900
Fm_contig_90	gi|470131410	ref|XP_004301588.1	PREDICTED: probable leucine-rich repeat receptor-like protein kinase At5g49770-like	1.1e-53	207.384	3.76999	0.354843	3.09624	-0.1146	0.908762	AT5G49760
Fm_contig_91	gi|502079954	ref|XP_004486417.1	PREDICTED: probable leucine-rich repeat receptor-like protein kinase At5g49770-like	5.32e-74	271.578	134.447	1.17042	0.997555	-1.17328	0.240683	AT5G49760
Fm_contig_92	gi|357448317	ref|XP_003594434.1	Somatic embryogenesis receptor-like kinase	1.68e-16	94.5984	28.7601	1.98806	1.51648	-1.31097	0.189869	AT1G79620
Fm_contig_93	gi|462399492	gb|EMJ05160.1	hypothetical protein PRUPE_ppa000025mg	1.27e-185	639.357	489.239	-0.276662	0.811944	0.340744	0.733296	AT3G50370
Fm_contig_94	gi|470131410	ref|XP_004301588.1	PREDICTED: probable leucine-rich repeat receptor-like protein kinase At5g49770-like	3.04e-22	112.876	26.7558	-0.147658	1.37158	0.107658	0.914267	AT1G79620
Fm_contig_95	gi|502079954	ref|XP_004486417.1	PREDICTED: probable leucine-rich repeat receptor-like protein kinase At5g49770-like	3e-94	336.218	292.532	0.592812	0.861248	-0.688313	0.491256	AT5G49760
Fm_contig_96	-	-	-	-	-	15.6844	0.454378	1.68679	-0.26937	0.787645	AT3G14840
Fm_contig_97	-	-	-	-	-	9.95786	1.00692	2.07106	-0.48618	0.626839	-
Fm_contig_98	gi|224070770	ref|XP_002303228.1	predicted protein	8.34e-21	107.526	9.35339	0.869416	2.11246	-0.411561	0.680661	AT5G49760
Fm_contig_99	gi|225465318	ref|XP_002269453.1	PREDICTED: probable leucine-rich repeat receptor-like protein kinase At5g49770-like	8.05e-108	381.243	108.884	0.43362	0.962857	-0.450343	0.652463	AT1G79620
Fm_contig_100	gi|255556695	ref|XP_002519381.1	Serine/threonine-protein kinase PBS1, putative	1.36e-233	798.505	282.129	0.610224	0.865239	-0.705262	0.480647	AT5G49760
Fm_contig_101	-	-	-	-	-	103.985	0.456192	0.972072	-0.469295	0.638859	AT4G38420
Fm_contig_102	-	-	-	-	-	92.6431	0.0515303	0.979212	-0.0526211	0.958034	AT5G45730
Fm_contig_103	gi|449458237	ref|XP_004146854.1	PREDICTED: dof zinc finger protein DOF1.7-like	8.17e-16	89.6947	44.3968	-0.0175751	1.16944	0.0150318	0.988007	AT1G51700
Fm_contig_104	-	-	-	-	-	13.1234	0.717413	1.82728	-0.392608	0.694609	AT1G11340
Fm_contig_105	-	-	-	-	-	1.43164	-0.452512	4.79081	0.0944527	0.92475	AT1G17070
Fm_contig_106	gi|114804253	ref|YP_762249.1	ATP synthase CF0 subunit IV	1.06e-08	69.1882	1.20894	7.9176	5.73383	-0.521478	0.602034	ATCG00150
Fm_contig_107	gi|508706771	gb|EOX98667.1	Vacuole	3.81e-98	349.146	43.665	0.598114	1.19807	-0.499228	0.617619	AT4G33625
Fm_contig_108	gi|255537217	ref|XP_002509675.1	conserved hypothetical protein	1.28e-133	466.835	842.616	0.0642321	0.787983	-0.0815107	0.935036	AT4G22890
Fm_contig_109	gi|462419906	gb|EMJ24169.1	hypothetical protein PRUPE_ppa008939mg	7.16e-24	115.551	24.4811	-0.842459	1.43581	0.586748	0.557373	AT1G51700
Fm_contig_110	gi|462412077	gb|EMJ17126.1	hypothetical protein PRUPE_ppa011022mg	2.74e-07	62.9471	18.1023	0.795415	1.61928	-0.491212	0.623277	AT5G22530
Fm_contig_111	-	-	-	-	-	10.4828	0.617877	1.99468	-0.309758	0.756745	-
Fm_contig_112	-	-	-	-	-	10.0374	1.60638	2.13806	-0.751318	0.452461	-
Fm_contig_113	-	-	-	-	-	17.1797	-0.452512	1.61419	0.280335	0.77922	AT1G74360
Fm_contig_114	gi|462404037	gb|EMJ09594.1	hypothetical protein PRUPE_ppa000169mg	0	2427.88	412.806	-0.330662	0.822424	0.402061	0.687639	AT5G02880
Fm_contig_115	gi|462403980	gb|EMJ09537.1	hypothetical protein PRUPE_ppa002077mg	6.08e-115	404.87	47.9441	0.0976849	1.14576	-0.0852543	0.932059	AT2G37840
Fm_contig_116	gi|462403980	gb|EMJ09537.1	hypothetical protein PRUPE_ppa002077mg	8.09e-237	809.204	80.8877	0.11184	1.00783	-0.110968	0.911642	AT2G37840
Fm_contig_117	gi|225440496	ref|XP_002273930.1	PREDICTED: serine/threonine-protein kinase atg-1	2.14e-130	456.136	104.16	0.747786	0.992957	-0.753086	0.451398	AT2G37840
Fm_contig_118	gi|290490198	gb|ADD31506.1	ATP synthase CF1 alpha subunit protein	0	1098.97	52315.5	-1.56414	0.907376	1.72381	0.0847423	ATCG00120
Fm_contig_119	gi|552956	gb|AAA84683.1	ATPase subunit I (chloroplast)	1.63e-66	250.626	18146.6	-0.857143	0.815287	1.05134	0.293101	ATCG00130
Fm_contig_120	gi|255590537	ref|XP_002535295.1	conserved hypothetical protein	6.01e-09	69.1882	933.414	1.1413	0.870914	-1.31046	0.19004	AT4G23990
Fm_contig_121	gi|224104773	ref|XP_002333898.1	predicted protein	1.97e-25	123.575	1465.57	0.897116	0.833042	-1.07691	0.28152	ATMG01275
Fm_contig_122	gi|7630021	emb|CAB88363.1	pasticcino 1	1.89e-05	58.0434	2.48151	-8.95507	4.54616	1.20542	0.228043	AT3G54010
Fm_contig_123	gi|508701569	gb|EOX93465.1	Photosystem II light harvesting complex gene 2.1	1.29e-167	579.621	20118.2	0.0972806	0.7625	-0.127576	0.898485	AT2G05100
Fm_contig_124	gi|508701569	gb|EOX93465.1	Photosystem II light harvesting complex gene 2.1	2.13e-69	257.759	4376.29	-0.940139	0.828275	1.13506	0.25635	AT2G05100
Fm_contig_125	gi|296040781	gb|ADG85358.1	NADH dehydrogenase subunit 2	2.32e-117	412.894	187609	1.07446	0.84014	-1.2789	0.200933	ATMG01320
Fm_contig_126	gi|2804572	dbj|BAA24493.1	chlorophyll a/b-binding protein	2.94e-08	66.0677	646.497	-0.455708	0.810715	0.562109	0.574042	AT1G29930
Fm_contig_127	gi|3283996	gb|AAC25423.1	calcium-dependent protein kinase	2.45e-54	214.517	168.377	-0.119737	0.888077	0.13483	0.892746	AT3G20410
Fm_contig_128	gi|462416676	gb|EMJ21413.1	hypothetical protein PRUPE_ppa002415mg	3.92e-286	972.81	12400.3	0.0822558	0.762998	-0.107801	0.914154	AT2G40140
Fm_contig_129	gi|462395996	gb|EMJ01795.1	hypothetical protein PRUPE_ppa010224mg	1.02e-11	78.9957	148.016	-0.846791	0.944611	0.896447	0.370014	AT3G51910
Fm_contig_130	gi|508701569	gb|EOX93465.1	Photosystem II light harvesting complex gene 2.1	2.49e-70	256.867	2128.37	-0.73416	0.810911	0.905356	0.365277	AT2G05100
Fm_contig_131	gi|462411579	gb|EMJ16628.1	hypothetical protein PRUPE_ppa006140mg	1.46e-229	785.131	181.103	-0.198756	0.881273	0.225536	0.821563	AT1G80400
Fm_contig_132	gi|508703553	gb|EOX95449.1	Sec23/Sec24 protein transport family protein isoform 1	2.09e-92	331.314	13778.5	0.469253	0.779555	-0.601944	0.547211	AT4G01810
Fm_contig_133	gi|508701568	gb|EOX93464.1	Pentatricopeptide repeat superfamily protein, putative	1.07e-37	161.467	76.0838	-2.36175	1.23795	1.90779	0.0564185	AT1G59720
Fm_contig_134	gi|255557087	ref|XP_002519576.1	conserved hypothetical protein	0.00166	52.2481	45.1444	-0.18121	1.16414	0.155663	0.876299	ATCG00340
Fm_contig_135	gi|462407676	gb|EMJ13010.1	hypothetical protein PRUPE_ppa009987mg	1.74e-176	609.043	928.419	0.383752	0.796654	-0.481701	0.630019	AT5G54270
Fm_contig_136	gi|225453160	ref|XP_002274476.1	PREDICTED: calcium-binding allergen Ole e 8	0.0016	54.0313	499.563	0.452491	0.821163	-0.551033	0.581611	AT1G18210
Fm_contig_137	gi|225453160	ref|XP_002274476.1	PREDICTED: calcium-binding allergen Ole e 8	0.000716	54.0313	316.663	0.293651	0.837217	-0.350742	0.725782	AT1G18210
Fm_contig_138	gi|548830310	gb|ERM93395.1	hypothetical protein AMTR_s05520p00003140, partial	4.17e-52	211.396	4295.48	1.03766	0.840352	-1.23479	0.216909	AT1G66170
Fm_contig_139	gi|323435022	ref|YP_004222262.1	NADH dehydrogenase subunit 1	3.43e-35	152.106	1068.12	1.38794	0.901077	-1.54031	0.123484	AT2G07785
Fm_contig_140	gi|357436153	ref|XP_003588352.1	NADH dehydrogenase subunit	4.01e-66	249.734	1789.28	1.03328	0.846701	-1.22035	0.222332	ATMG01330
Fm_contig_141	-	-	-	-	-	5.42433	-0.645157	2.61028	0.247161	0.804783	AT5G18525
Fm_contig_142	gi|470123409	ref|XP_004297719.1	PREDICTED: transmembrane protein 53-like	2.13e-46	189.998	41.7562	-0.0868627	1.19019	0.0729853	0.941818	AT3G19970
Fm_contig_143	gi|290489064	gb|ADD30916.1	putative RF1 protein	3.42e-14	89.2489	49.1212	-0.622437	1.15181	0.540404	0.588919	-
Fm_contig_144	gi|460404960	ref|XP_004247946.1	PREDICTED: receptor-like protein kinase 2-like	1.49e-08	69.1882	226.04	1.17198	0.941394	-1.24493	0.213156	AT2G07599
Fm_contig_145	gi|462406222	gb|EMJ11686.1	hypothetical protein PRUPE_ppa000090mg	0	1648.63	883.004	-0.0608252	0.786648	0.0773258	0.938364	AT5G07970
Fm_contig_146	gi|462396816	gb|EMJ02615.1	hypothetical protein PRUPE_ppa013368mg	2.67e-40	169.937	433.533	-0.53388	0.832107	0.641603	0.521131	AT2G26500
Fm_contig_147	gi|225461677	ref|XP_002285458.1	PREDICTED: rab3 GTPase-activating protein non-catalytic subunit	2.96e-250	853.783	176.044	-0.260645	0.886127	0.294142	0.768649	AT3G14910
Fm_contig_148	-	-	-	-	-	36.0614	1.07998	1.30795	-0.8257	0.408975	AT5G04220
Fm_contig_149	gi|462405669	gb|EMJ11133.1	hypothetical protein PRUPE_ppa004627mg	1.96e-247	844.422	33.564	0.76988	1.30836	-0.588427	0.556246	AT1G74680
Fm_contig_150	gi|225438299	ref|XP_002270204.1	PREDICTED: uncharacterized protein LOC100262774	3.16e-35	153.443	77.0541	0.284453	1.02338	-0.277951	0.78105	AT3G15750
Fm_contig_151	-	-	-	-	-	18.8499	0.354843	1.56744	-0.226379	0.820906	-
Fm_contig_152	-	-	-	-	-	20.3611	0.547488	1.53345	-0.357025	0.721073	AT4G25920
Fm_contig_153	gi|462406222	gb|EMJ11686.1	hypothetical protein PRUPE_ppa000090mg	2.37e-41	169.937	52.8594	0.450812	1.1285	-0.399474	0.689544	AT5G07970
Fm_contig_154	gi|462406222	gb|EMJ11686.1	hypothetical protein PRUPE_ppa000090mg	9.43e-41	168.154	48.0713	-0.495581	1.15231	0.430078	0.667139	AT5G07970
Fm_contig_155	gi|224096339	ref|XP_002310606.1	predicted protein	1.17e-198	682.599	59.7153	0.328848	1.08808	-0.302225	0.76248	AT5G64813
Fm_contig_156	-	-	-	-	-	26.4694	0.547488	1.39742	-0.391781	0.69522	AT5G04220
Fm_contig_157	gi|462397292	gb|EMJ03091.1	hypothetical protein PRUPE_ppa007612mg	4.51e-192	660.755	1276.63	-0.546042	0.800795	0.681878	0.495316	AT2G17390
Fm_contig_158	-	-	-	-	-	35.4411	0.465026	1.26628	-0.367234	0.713445	AT2G47430
Fm_contig_159	gi|372450265	ref|YP_005090448.1	NADH dehydrogenase subunit 5 (mitochondrion)	5.62e-128	448.112	2849.2	1.17751	0.86069	-1.36809	0.171284	ATMG00665
Fm_contig_160	gi|112253906	ref|YP_717161.1	hypothetical protein BrnapMp064	1.71e-108	383.472	6173.86	0.652564	0.796599	-0.819182	0.412682	ATMG01110
Fm_contig_161	gi|225443168	ref|XP_002264313.1	PREDICTED: ABC transporter C family member 13-like	0	1325.43	202.243	0.960351	0.926872	-1.03612	0.300148	AT2G07680
Fm_contig_162	gi|442803114	gb|AGC78849.1	NADH dehydrogenase subunit 1 (mitochondrion)	0.0129	47.7902	10.3396	1.66297	2.12091	-0.784073	0.432997	AT2G07785
Fm_contig_163	-	-	-	-	-	57.5997	0.233988	1.09448	-0.213786	0.830714	-
Fm_contig_164	-	-	-	-	-	32.6414	0.106915	1.28616	-0.083124	0.933753	AT5G23110
Fm_contig_165	gi|316996028	dbj|BAD83547.2	hypothetical protein, partial (mitochondrion)	2.8e-184	634.899	7150.58	0.624608	0.793565	-0.787086	0.431232	ATMG00570
Fm_contig_166	gi|449463180	ref|XP_004149312.1	PREDICTED: (-)-germacrene D synthase-like	1.91e-90	324.182	3488.13	0.867482	0.821535	-1.05592	0.291004	AT3G01410
Fm_contig_167	-	-	-	-	-	71.3593	-0.394797	1.04116	0.379192	0.704546	-
Fm_contig_168	gi|462395996	gb|EMJ01795.1	hypothetical protein PRUPE_ppa010224mg	8.11e-60	229.674	444.715	-1.348	0.919363	1.46624	0.142584	AT3G22830
Fm_contig_169	gi|290489064	gb|ADD30916.1	putative RF1 protein	9.15e-11	73.6462	2.56105	-0.86755	3.66454	0.23674	0.812858	AT2G07020
Fm_contig_170	gi|145408590	ref|YP_001152214.1	ORF124	4.42e-41	168.6	1018.01	-3.33862	1.18139	2.82601	0.00471312	AT5G05560
Fm_contig_171	gi|170050777	ref|XP_001861464.1	pugilistDominant	0.00661	51.3565	75.0339	0.537707	1.04243	-0.515819	0.605981	-
Fm_contig_172	gi|170050777	ref|XP_001861464.1	pugilistDominant	0.000166	54.0313	8.66938	0.13245	2.13422	-0.0620567	0.950518	-
Fm_contig_173	-	-	-	-	-	495.745	0.150957	0.80787	-0.186855	0.851775	-
Fm_contig_174	gi|147861747	emb|CAN81071.1	hypothetical protein VITISV_001976	2e-78	284.506	53.941	-0.665916	1.1268	0.590982	0.554532	AT5G07980
Fm_contig_175	gi|147861747	emb|CAN81071.1	hypothetical protein VITISV_001976	4.7e-77	280.494	38.2089	-0.238387	1.22317	0.194896	0.845474	AT5G07980
Fm_contig_176	-	-	-	-	-	74.0317	1.53172	1.14696	-1.33546	0.181727	AT1G31000
Fm_contig_177	-	-	-	-	-	681.668	0.0493594	0.794094	-0.0621543	0.95044	-
Fm_contig_178	gi|302398727	gb|ADL36658.1	C3HL domain class transcription factor	0	1400.77	381.373	0.119335	0.820325	-0.145469	0.884341	AT2G41900
Fm_contig_179	-	-	-	-	-	3.99269	-0.715547	2.99341	0.23904	0.811074	AT5G57130
Fm_contig_180	-	-	-	-	-	10.1806	0.547488	2.01429	-0.271797	0.785778	AT3G17770
Fm_contig_181	-	-	-	-	-	7.98537	-0.715547	2.20891	0.323937	0.745986	AT5G55540
Fm_contig_182	gi|508720870	gb|EOY12767.1	Diacylglycerol kinase 5	1.49e-27	129.816	96.1903	-2.07636	1.1565	1.79539	0.0725922	AT4G28130
Fm_contig_183	gi|147863482	emb|CAN81931.1	hypothetical protein VITISV_041502	7.52e-23	114.213	35.3774	-1.95501	1.38899	1.40751	0.159277	AT4G28130
Fm_contig_184	gi|255569621	ref|XP_002525776.1	diacylglycerol kinase, alpha, putative	2.91e-21	110.201	143.387	-2.01686	1.09399	1.84359	0.065243	AT2G20900
Fm_contig_185	gi|358346026	ref|XP_003637074.1	Cell wall-associated hydrolase, partial	7.94e-44	180.191	367.645	-3.3594	1.21483	2.76532	0.00568674	AT2G07706
Fm_contig_186	-	-	-	-	-	14.1892	1.71741	1.88224	-0.912423	0.361546	-
Fm_contig_187	gi|462403974	gb|EMJ09531.1	hypothetical protein PRUPE_ppa002251mg	0	1232.26	1022.26	-0.558222	0.80594	0.692638	0.488537	AT5G58620
Fm_contig_188	gi|255569621	ref|XP_002525776.1	diacylglycerol kinase, alpha, putative	1.18e-189	652.731	553.345	-3.14457	1.16919	2.68952	0.00715538	AT2G20900
Fm_contig_189	gi|225447673	ref|XP_002275797.1	PREDICTED: diacylglycerol kinase A isoform 1	1.15e-16	95.9358	97.9879	-1.00141	1.02002	0.981757	0.32622	AT2G20900
Fm_contig_190	gi|462420060	gb|EMJ24323.1	hypothetical protein PRUPE_ppa007146mg	1e-181	626.429	135.831	0.00371698	0.915236	-0.00405804	0.996762	AT3G21580
Fm_contig_191	gi|462420060	gb|EMJ24323.1	hypothetical protein PRUPE_ppa007146mg	5.4e-182	627.321	141.717	0.0560372	0.909739	-0.0615937	0.950886	AT3G21580
Fm_contig_192	gi|157689186	gb|ABV65149.1	maturase K	0	1188.57	536979	-3.27356	1.15476	2.83486	0.00458463	ATCG00020
Fm_contig_193	gi|356563828	ref|XP_003550160.1	PREDICTED: uncharacterized protein LOC100807655 isoform 1	5.27e-79	287.627	71.7411	-0.309554	1.03707	0.298492	0.765328	AT4G15563
Fm_contig_194	gi|357458587	ref|XP_003599574.1	hypothetical protein MTR_3g035620	1.04e-41	169.937	176.362	-2.89858	1.19957	2.41634	0.0156773	AT3G46790
Fm_contig_195	gi|462422170	gb|EMJ26433.1	hypothetical protein PRUPE_ppa001884mg	0	1359.76	349.209	0.206574	0.827708	-0.249569	0.802921	AT3G06250
Fm_contig_196	-	-	-	-	-	5.28116	1.13245	2.73406	-0.414195	0.678732	-
Fm_contig_197	gi|462395084	gb|EMJ00883.1	hypothetical protein PRUPE_ppa000397mg	0	1490.38	241.152	0.474731	0.86769	-0.547117	0.584298	AT3G24715
Fm_contig_198	gi|508704119	gb|EOX96015.1	RNAhelicase-like 8 isoform 1	2.11e-05	58.4892	18.9136	-0.398064	1.55561	0.255893	0.798034	AT1G73200
Fm_contig_199	gi|462411465	gb|EMJ16514.1	hypothetical protein PRUPE_ppa003547mg	2.9e-96	342.905	58.0292	-0.241008	1.08924	0.221266	0.824885	AT3G59080
Fm_contig_200	gi|224098036	ref|XP_002311110.1	predicted protein	1.7e-13	83.8994	21.6814	-1.68698	1.56781	1.07601	0.281924	AT4G30230
Fm_contig_201	-	-	-	-	-	28.8714	0.0747348	1.33849	-0.0558317	0.955476	-
Fm_contig_202	gi|470111636	ref|XP_004292051.1	PREDICTED: plastid division protein PDV2-like	1.7e-117	413.34	356.256	-0.440924	0.836327	0.527218	0.598042	AT4G12750
Fm_contig_203	gi|508716247	gb|EOY08144.1	Uncharacterized protein TCM_022485	5.78e-92	328.64	8.89208	-0.337035	2.10412	0.160181	0.872739	AT5G03670
Fm_contig_204	gi|508723393	gb|EOY15290.1	Tetratricopeptide repeat-like superfamily protein	1.58e-216	741.89	80.3946	-0.504043	1.01964	0.494336	0.621069	AT2G01860
Fm_contig_205	gi|462421101	gb|EMJ25364.1	hypothetical protein PRUPE_ppa016464mg	1.46e-91	327.302	42.2334	0.634951	1.212	-0.523884	0.600359	AT1G76890
Fm_contig_206	gi|462399384	gb|EMJ05052.1	hypothetical protein PRUPE_ppa002346mg	1.87e-310	1053.5	50.012	-0.967085	1.17036	0.826314	0.408626	AT5G66560
Fm_contig_207	gi|462411676	gb|EMJ16725.1	hypothetical protein PRUPE_ppa007075mg	3.66e-195	671.008	198.982	2.00418	1.06694	-1.87844	0.0603211	AT3G03440
Fm_contig_208	gi|470127516	ref|XP_004299715.1	PREDICTED: uncharacterized protein LOC101315240	1.55e-105	373.665	35.1706	1.70129	1.39154	-1.22259	0.221483	AT5G49710
Fm_contig_209	gi|508776718	gb|EOY23974.1	RING/U-box superfamily protein, putative	1.32e-131	460.148	12.0099	3.75694	2.47653	-1.51701	0.129265	AT3G03550
Fm_contig_210	gi|224092170	ref|XP_002309492.1	predicted protein	1.34e-113	400.412	2526.32	1.07086	0.847936	-1.26289	0.206627	AT2G26150
Fm_contig_211	-	-	-	-	-	11.5327	-0.0119396	1.88991	0.00632068	0.994957	AT4G13440
Fm_contig_212	gi|470115981	ref|XP_004294168.1	PREDICTED: alpha,alpha-trehalose-phosphate synthase	0	1746.71	264.615	-0.163394	0.845155	0.193333	0.846698	AT1G78580
Fm_contig_213	-	-	-	-	-	11.9781	-0.715547	1.86726	0.383209	0.701565	-
Fm_contig_214	gi|462409782	gb|EMJ15116.1	hypothetical protein PRUPE_ppa005973mg	4.43e-124	435.184	39.5292	0.990431	1.2649	-0.783009	0.433622	AT3G20500
Fm_contig_215	gi|462396437	gb|EMJ02236.1	hypothetical protein PRUPE_ppa005784mg	1.43e-118	416.907	425.579	-0.658963	0.842945	0.781742	0.434366	AT5G42210
Fm_contig_216	-	-	-	-	-	1.51118	8.23953	5.25654	-0.630073	0.528647	-
Fm_contig_217	gi|470121921	ref|XP_004297004.1	PREDICTED: xyloglucan galactosyltransferase KATAMARI1-like	1.51e-227	778.445	2271.19	0.853992	0.823128	-1.03749	0.299507	AT4G13990
Fm_contig_218	-	-	-	-	-	39.227	0.973753	1.26609	-0.769098	0.441835	-
Fm_contig_219	gi|114107076	ref|YP_740232.1	cytochrome b6	2.49e-37	161.022	10001.1	-2.17122	0.998349	2.17482	0.029644	ATCG00720
Fm_contig_220	gi|462395890	gb|EMJ01689.1	hypothetical protein PRUPE_ppa011383mg	9.7e-57	222.095	302.394	-0.384448	0.843551	0.455753	0.648568	AT2G47730
Fm_contig_221	gi|462395069	gb|EMJ00868.1	hypothetical protein PRUPE_ppa000007mg	1.08e-168	583.187	215.748	-0.324082	0.867748	0.373478	0.708793	AT1G50030
Fm_contig_222	-	-	-	-	-	8.00128	1.93981	2.403	-0.807236	0.41953	ATCG01080
Fm_contig_223	gi|114804316	ref|YP_762313.1	NADH-plastoquinone oxidoreductase subunit 6	3.27e-11	78.1041	1.51118	8.23953	5.25654	-0.630073	0.528647	ATCG01080
Fm_contig_224	-	-	-	-	-	1.43164	-0.452512	4.79081	0.0944527	0.92475	AT2G36380
Fm_contig_225	gi|290489870	gb|ADD31342.1	NADH-plastoquinone oxidoreductase subunit 6 protein	4.2e-33	146.756	7.68314	-0.86755	2.25087	0.38543	0.699919	ATCG01080
Fm_contig_226	gi|462419752	gb|EMJ24015.1	hypothetical protein PRUPE_ppa004247mg	2.34e-17	97.2732	18.1818	1.09768	1.64403	-0.667673	0.504342	AT1G75210
Fm_contig_227	gi|381283804	gb|AFG19614.1	copper/zinc-superoxide dismutase	1.06e-109	387.484	244.89	1.55946	0.985997	-1.5816	0.113741	AT2G28190
Fm_contig_228	gi|290489936	gb|ADD31375.1	NADH-plastoquinone oxidoreductase subunit 4L protein	4.97e-11	76.7667	6.99913	-2.25987	2.46078	0.918351	0.358435	AT4G32620
Fm_contig_229	gi|527209922	gb|EPS74531.1	hypothetical protein M569_00248, partial	2.4e-69	258.65	565452	-3.14767	1.13743	2.76735	0.00565134	AT2G25530
Fm_contig_230	gi|462407889	gb|EMJ13223.1	hypothetical protein PRUPE_ppa004948mg	3.43e-190	654.514	583.966	-0.596991	0.824582	0.723996	0.469068	AT1G53380
Fm_contig_231	gi|356545600	ref|XP_003541226.1	PREDICTED: uncharacterized protein LOC100801180	3.58e-53	202.926	39563.5	0.0946194	0.761892	-0.124184	0.901169	AT2G25600
Fm_contig_232	gi|114804287	ref|YP_762285.1	ribosomal protein S12	6.27e-79	288.072	46415	0.0190795	0.761106	-0.0250621	0.980005	ATCG00905
Fm_contig_233	gi|224135141	ref|XP_002327576.1	predicted protein	0.029	47.7902	20382.7	0.114987	0.76279	-0.15074	0.880181	AT1G07740
Fm_contig_234	-	-	-	-	-	4.07222	0.547488	3.00456	-0.182214	0.855415	AT1G58430
Fm_contig_235	gi|462419180	gb|EMJ23443.1	hypothetical protein PRUPE_ppa003886mg	7.97e-212	726.287	82.9715	-0.279676	1.00411	0.278533	0.780603	AT5G49970
Fm_contig_236	gi|462419180	gb|EMJ23443.1	hypothetical protein PRUPE_ppa003886mg	2.16e-164	568.922	134.081	-0.840069	0.956684	0.878107	0.379885	AT5G49970
Fm_contig_237	-	-	-	-	-	12.0576	-0.282587	1.85364	0.152452	0.87883	AT4G15850
Fm_contig_238	gi|255580603	ref|XP_002531125.1	conserved hypothetical protein	1.3e-77	283.615	479.711	0.595096	0.833462	-0.714	0.475227	AT1G78100
Fm_contig_239	gi|290488972	gb|ADD30870.1	putative RF3 protein	4.43e-81	292.53	1362.84	-1.17962	0.868172	1.35875	0.174226	ATCG00360
Fm_contig_240	gi|470121138	ref|XP_004296638.1	PREDICTED: 3-ketoacyl-CoA thiolase 2, peroxisomal-like	6.52e-249	849.326	538.806	-0.153478	0.804066	0.190881	0.848619	AT2G33150
Fm_contig_241	gi|15225798	ref|NP_180873.1	3-ketoacyl-CoA thiolase 2	1.25e-160	556.44	307.198	-0.160331	0.834161	0.19221	0.847578	AT2G33150
Fm_contig_242	-	-	-	-	-	13.5688	0.0710498	1.77082	-0.0401193	0.967998	-
Fm_contig_243	gi|462396459	gb|EMJ02258.1	hypothetical protein PRUPE_ppa006565mg	5.25e-218	746.793	2109.87	-0.534637	0.793205	0.674025	0.500295	AT4G35250
Fm_contig_244	-	-	-	-	-	2.41788	8.9176	4.44124	-0.898416	0.368964	AT5G57970
Fm_contig_245	gi|548843108	gb|ERN02876.1	hypothetical protein AMTR_s00334p00015340, partial	6.38e-14	84.791	23.7652	1.13245	1.49885	-0.755541	0.449925	ATCG00350
Fm_contig_246	gi|147772301	emb|CAN64561.1	hypothetical protein VITISV_038232	6.85e-71	266.229	294.488	0.903904	0.890016	-1.0156	0.30982	AT4G23160
Fm_contig_247	gi|449439347	ref|XP_004137447.1	PREDICTED: LOW QUALITY PROTEIN: cleavage stimulation factor subunit 1-like	1.72e-35	154.78	14.7777	0.302375	1.71922	-0.175876	0.860391	AT5G60940
Fm_contig_248	gi|508712336	gb|EOY04233.1	Zinc-finger domain of monoamine-oxidase A repressor R1 protein, putative isoform 1	8.01e-160	553.765	51.8254	0.98806	1.1758	-0.840324	0.400727	AT5G38690
Fm_contig_249	gi|330805649	ref|XP_003290792.1	hypothetical protein DICPUDRAFT_81506	0.0146	50.4649	94.7428	-1.09406	1.03502	1.05704	0.290494	-
Fm_contig_250	gi|116617166	ref|YP_817540.1	hypothetical chloroplast RF1	7.54e-13	81.2246	1.20894	7.9176	5.73383	-0.521478	0.602034	ATCG01000
Fm_contig_251	gi|462400827	gb|EMJ06384.1	hypothetical protein PRUPE_ppa005619mg	2.24e-205	704.889	297.67	-0.290706	0.840283	0.345965	0.729369	AT5G22830
Fm_contig_252	-	-	-	-	-	0.604471	6.9176	6.84292	-0.290824	0.771186	AT1G80560
Fm_contig_253	gi|255572996	ref|XP_002527428.1	RNA splicing protein mrs2, mitochondrial, putative	2.74e-15	90.1405	2.56105	-0.86755	3.66454	0.23674	0.812858	AT5G22830
Fm_contig_254	gi|462400827	gb|EMJ06384.1	hypothetical protein PRUPE_ppa005619mg	1.19e-25	122.238	1.95658	-2.45251	4.31401	0.568487	0.569704	AT5G22830
Fm_contig_255	gi|462405003	gb|EMJ10467.1	hypothetical protein PRUPE_ppa007415mg	2.01e-125	439.642	2535.61	-0.0796485	0.77016	0.103422	0.917628	AT5G42050
Fm_contig_256	gi|462405003	gb|EMJ10467.1	hypothetical protein PRUPE_ppa007415mg	2.3e-126	442.763	2548.65	-0.0775827	0.770088	0.100749	0.919749	AT5G42050
Fm_contig_257	gi|508777818	gb|EOY25074.1	DCD domain protein isoform 3, partial	4.75e-36	157.455	184.029	0.721224	0.912531	-0.790352	0.429322	AT5G42050
Fm_contig_258	gi|545718613	ref|YP_008577454.1	hypothetical protein EGUI_CP_p070 (chloroplast)	3.61e-49	199.36	188726	-1.22339	0.859559	1.42328	0.154656	AT1G77250
Fm_contig_259	-	-	-	-	-	323.567	0.747832	0.868059	-0.861495	0.388966	AT2G07775
Fm_contig_260	gi|514814368	ref|XP_004981955.1	PREDICTED: glutamate decarboxylase 1-like	9.77e-80	288.072	436.507	-0.646438	0.840669	0.768959	0.441917	AT5G17330
Fm_contig_261	gi|290489512	gb|ADD31140.1	envelope membrane protein	1.63e-85	307.242	4990.32	-0.738369	0.80562	0.916527	0.359391	ATCG00530
Fm_contig_262	gi|462417929	gb|EMJ22494.1	hypothetical protein PRUPE_ppa024499mg, partial	8.55e-165	570.259	95.0609	0.12368	0.975393	-0.126797	0.899101	ATMG00860
Fm_contig_263	-	-	-	-	-	6.87188	2.86942	2.78258	-1.0312	0.302448	AT2G25160
Fm_contig_264	gi|139387444	ref|YP_001122798.1	photosystem I P700 apoprotein A1	1.08e-07	66.0677	3.24505	1.54749	3.47248	-0.445634	0.655862	ATCG00350
Fm_contig_265	gi|371572035	gb|AEX37306.1	photosystem I P700 chlorophyll a apoprotein A1 (chloroplast)	4.59e-27	126.695	2.64058	1.13245	3.73572	-0.303134	0.761788	ATCG00350
Fm_contig_266	-	-	-	-	-	37.9544	1.3389	1.3171	-1.01654	0.30937	-
Fm_contig_267	gi|224365624	ref|YP_002608352.1	DNA-dependent RNA polymerase	3.52e-58	229.228	6711.85	0.967115	0.829971	-1.16523	0.243924	ATCG00020
Fm_contig_268	gi|222427679	gb|ACM49849.1	ethylene responsive transcription factor 1a	8.53e-55	213.625	2023.61	-0.393494	0.783927	0.501956	0.615699	AT5G47220
Fm_contig_269	gi|470147794	ref|XP_004309464.1	PREDICTED: G-type lectin S-receptor-like serine/threonine-protein kinase RLK1-like	0	1168.96	766.994	-0.0770346	0.790631	0.0974381	0.922379	AT5G60900
Fm_contig_270	gi|470147794	ref|XP_004309464.1	PREDICTED: G-type lectin S-receptor-like serine/threonine-protein kinase RLK1-like	3.29e-244	833.723	122.994	-0.219851	0.932024	0.235889	0.813519	AT5G60900
Fm_contig_271	gi|224099309	ref|XP_002334494.1	predicted protein	5.44e-216	740.106	66.2213	0.738629	1.08676	-0.67966	0.49672	AT5G60900
Fm_contig_272	gi|357966938	gb|AET97564.1	catalase	1.12e-218	749.022	2064.55	-0.0232103	0.771767	0.0300784	0.976005	AT4G35090
Fm_contig_273	gi|162279919	ref|NP_064042.2	cob gene product (mitochondrion)	9.51e-21	109.31	1061.86	0.719725	0.820111	-0.87759	0.380166	ATMG00220
Fm_contig_274	gi|470147794	ref|XP_004309464.1	PREDICTED: G-type lectin S-receptor-like serine/threonine-protein kinase RLK1-like	3.49e-58	222.987	19.1522	0.395485	1.56003	-0.253507	0.799876	AT5G60900
Fm_contig_275	-	-	-	-	-	29.46	-0.522902	1.33507	0.391668	0.695303	-
Fm_contig_276	gi|470147794	ref|XP_004309464.1	PREDICTED: G-type lectin S-receptor-like serine/threonine-protein kinase RLK1-like	2.44e-43	177.962	6.7128	0.76988	2.42426	-0.317569	0.750812	AT5G60900
Fm_contig_277	gi|462414399	gb|EMJ19136.1	hypothetical protein PRUPE_ppa004978mg	3.41e-242	827.036	4699.22	-0.128543	0.766811	0.167638	0.866868	AT2G40000
Fm_contig_278	gi|357966938	gb|AET97564.1	catalase	1.12e-218	749.022	2111.45	-0.060353	0.771758	0.0782061	0.937664	AT4G35090
Fm_contig_279	gi|502159114	ref|XP_004511398.1	PREDICTED: uncharacterized protein LOC101494426 isoform X1	2.86e-114	402.641	1015.88	0.744742	0.823464	-0.904397	0.365785	AT5G43630
Fm_contig_280	gi|502159114	ref|XP_004511398.1	PREDICTED: uncharacterized protein LOC101494426 isoform X1	8.18e-68	254.638	776.904	0.692643	0.824952	-0.839611	0.401127	AT5G43630
Fm_contig_281	gi|255537029	ref|XP_002509581.1	translation elongation factor G, putative	1.13e-209	719.154	971.607	0.749981	0.824953	-0.909115	0.363289	AT1G62750
Fm_contig_282	gi|255591153	ref|XP_002535451.1	conserved hypothetical protein	6.71e-58	224.77	2733.21	0.971466	0.835124	-1.16325	0.244727	ATMG00665
Fm_contig_283	gi|462395084	gb|EMJ00883.1	hypothetical protein PRUPE_ppa000397mg	2.69e-238	814.108	95.0609	0.12368	0.975393	-0.126797	0.899101	AT3G24715
Fm_contig_284	gi|225458735	ref|XP_002283096.1	PREDICTED: putative receptor protein kinase ZmPK1-like	3.93e-148	514.981	34.2957	-0.0374747	1.26405	0.0296496	0.976346	AT1G34300
Fm_contig_285	gi|295311643	ref|YP_003587227.1	NADH dehydrogenase subunit 2	1.82e-122	429.835	1882.29	0.866549	0.826655	-1.04825	0.294521	AT2G07689
Fm_contig_286	gi|295311664	ref|YP_003587257.1	ribosomal protein S7	8.71e-95	338.001	6294.16	0.9033	0.822693	-1.09797	0.272216	ATMG01270
Fm_contig_287	-	-	-	-	-	1.20894	7.9176	5.73383	-0.521478	0.602034	AT1G03190
Fm_contig_288	-	-	-	-	-	46.3215	1.078	1.21951	-0.883959	0.376719	AT5G15540
Fm_contig_289	gi|255555623	ref|XP_002518847.1	n-rich protein, putative	4.25e-18	95.49	9.65562	0.939805	2.09117	-0.44941	0.653136	AT5G42050
Fm_contig_290	gi|462413932	gb|EMJ18981.1	hypothetical protein PRUPE_ppa020036mg	5.84e-15	89.2489	31.6074	0.955573	1.3491	-0.708301	0.478759	AT4G15540
Fm_contig_291	gi|462416682	gb|EMJ21419.1	hypothetical protein PRUPE_ppa002188mg	1.24e-264	901.483	1854.66	1.01273	0.843774	-1.20024	0.230048	AT5G24470
Fm_contig_292	gi|462406088	gb|EMJ11552.1	hypothetical protein PRUPE_ppa001690mg	9.68e-227	775.77	1255.95	0.221567	0.782767	-0.283051	0.777137	AT1G62750
Fm_contig_293	gi|462400619	gb|EMJ06176.1	hypothetical protein PRUPE_ppa002832mg	5.38e-277	942.496	237.175	0.188758	0.855586	-0.220615	0.825393	AT5G60210
Fm_contig_294	gi|462397780	gb|EMJ03448.1	hypothetical protein PRUPE_ppa008830mg	3.93e-25	119.117	60.0494	1.01781	1.13748	-0.894786	0.370901	AT3G24520
Fm_contig_295	gi|442736195	gb|AGC65520.1	catalase	7.54e-284	965.232	4696.4	-0.750484	0.807111	0.929844	0.352452	AT4G35090
Fm_contig_296	gi|316996008	dbj|BAD83458.2	cytochrome c maturation protein CcmFN (mitochondrion)	0	1287.99	6698.55	0.828788	0.814225	-1.01788	0.308735	ATMG00830
Fm_contig_297	gi|462409493	gb|EMJ14827.1	hypothetical protein PRUPE_ppa002088mg	6.01e-42	174.841	8.97162	0.22556	2.10679	-0.107059	0.914742	AT4G22130
Fm_contig_298	-	-	-	-	-	17.4183	0.421957	1.61838	-0.260723	0.794306	-
Fm_contig_299	gi|255546499	ref|XP_002514309.1	DNA binding protein, putative	1.34e-57	223.433	246.56	0.753072	0.888145	-0.847911	0.396487	AT3G24520
Fm_contig_300	gi|462418242	gb|EMJ22691.1	hypothetical protein PRUPE_ppa009015mg	3.84e-132	461.932	122.167	0.547488	0.95143	-0.575433	0.564999	AT1G02330
Fm_contig_301	gi|508702092	gb|EOX93988.1	Serine/threonine protein kinase, putative isoform 1	0.000521	52.2481	14.5709	2.28445	1.95546	-1.16823	0.242712	AT1G04700
Fm_contig_302	gi|508702092	gb|EOX93988.1	Serine/threonine protein kinase, putative isoform 1	0.000996	51.3565	12.5984	1.03291	1.88502	-0.547953	0.583724	AT1G04700
Fm_contig_303	gi|112253844	ref|YP_717100.1	NADH dehydrogenase subunit 7	5.98e-228	779.782	11153.7	0.614288	0.791525	-0.776075	0.437704	ATMG00510
Fm_contig_304	gi|462403107	gb|EMJ08664.1	hypothetical protein PRUPE_ppa005991mg	9.31e-143	497.149	279.727	-0.324106	0.846198	0.383018	0.701706	AT3G53570
Fm_contig_305	-	-	-	-	-	50.1551	0.710426	1.16138	-0.611704	0.540734	-
Fm_contig_306	gi|323435055	ref|YP_004222273.1	hypothetical protein BevumaM_p035	5.04e-16	91.9237	80.0287	0.819084	1.04997	-0.780101	0.435332	AT5G03960
Fm_contig_307	gi|255571188	ref|XP_002526544.1	conserved hypothetical protein	8.96e-37	160.13	808.638	-0.357187	0.798256	0.447463	0.654541	AT1G04530
Fm_contig_308	gi|508711009	gb|EOY02906.1	GRAM domain family protein	3.42e-104	369.207	85.5326	0.783376	1.03297	-0.758365	0.448232	AT5G13200
Fm_contig_309	gi|508711009	gb|EOY02906.1	GRAM domain family protein	5.38e-96	342.013	175.949	0.644124	0.910848	-0.707165	0.479464	AT5G13200
Fm_contig_310	gi|372450210	ref|YP_005090363.1	DNA-dependent RNA polymerase (mitochondrion)	7.1e-227	776.216	11398.6	1.30924	0.872936	-1.4998	0.133666	ATMG00900
Fm_contig_311	gi|442736195	gb|AGC65520.1	catalase	5.74e-282	958.991	5556.42	-0.813206	0.812837	1.00046	0.317089	AT4G35090
Fm_contig_312	gi|462409515	gb|EMJ14849.1	hypothetical protein PRUPE_ppa001419mg	0	1353.96	326.525	0.239935	0.83307	-0.288009	0.77334	AT5G45160
Fm_contig_313	gi|508711009	gb|EOY02906.1	GRAM domain family protein	2.1e-24	119.117	5.8061	0.421957	2.5558	-0.165094	0.86887	AT5G13200
Fm_contig_314	-	-	-	-	-	13.5847	1.63495	1.90175	-0.859701	0.389954	-
Fm_contig_315	-	-	-	-	-	17.6251	-0.937939	1.61856	0.579492	0.562257	AT3G11290
Fm_contig_316	-	-	-	-	-	12.5348	2.71741	2.15617	-1.26029	0.207567	AT1G59077
Fm_contig_317	gi|62999433	gb|AAY25165.1	beta-1,3-glucanase 1	1.34e-208	715.588	126.446	0.357916	0.935155	-0.38273	0.70192	AT2G26600
Fm_contig_318	gi|470134836	ref|XP_004303242.1	PREDICTED: probable WRKY transcription factor 40-like	2.7e-100	356.279	5448.01	-0.245779	0.769626	0.319353	0.749459	AT1G80840
Fm_contig_319	gi|224065543	ref|XP_002301849.1	predicted protein	8.84e-120	420.919	1350.12	-0.587442	0.80322	0.731362	0.464558	AT5G20190
Fm_contig_320	gi|224065543	ref|XP_002301849.1	predicted protein	1.03e-93	334.435	1011.57	-0.454554	0.798615	0.569182	0.569233	AT1G80130
Fm_contig_321	gi|11493822	gb|AAG35658.1	AF204925_1 transcription factor WRKY4	1.96e-06	60.7182	619.137	-0.323229	0.804787	0.401637	0.687951	AT5G10370
Fm_contig_322	gi|11493822	gb|AAG35658.1	AF204925_1 transcription factor WRKY4	3.34e-11	76.3209	708.535	-0.281905	0.79844	0.353073	0.724033	AT1G76250
Fm_contig_323	-	-	-	-	-	52.8912	1.24207	1.19673	-1.03789	0.299322	-
Fm_contig_324	gi|462395116	gb|EMJ00915.1	hypothetical protein PRUPE_ppa002128mg	0	1081.14	528.26	0.201991	0.806553	-0.250434	0.802252	AT5G64220
Fm_contig_325	gi|157399682	gb|ABV53465.1	pseudo-response regulator 9	5.74e-101	358.508	854.785	1.24249	0.886091	-1.40221	0.160851	AT5G24470
Fm_contig_326	gi|357510319	ref|XP_003625448.1	TPR domain protein	1.14e-55	216.746	49.662	-0.287453	1.13546	0.253163	0.800142	AT5G20190
Fm_contig_327	gi|224116990	ref|XP_002331802.1	predicted protein	9.52e-159	550.199	124.728	0.518104	0.946307	-0.547497	0.584037	AT1G53320
Fm_contig_328	gi|224114780	ref|XP_002316855.1	predicted protein	4.67e-09	70.9714	24.7515	1.45438	1.51486	-0.960066	0.337022	AT1G53320
Fm_contig_329	gi|224116990	ref|XP_002331802.1	predicted protein	7.5e-155	537.271	97.8924	0.653282	0.996261	-0.65573	0.511998	AT1G53320
Fm_contig_330	gi|462424651	gb|EMJ28914.1	hypothetical protein PRUPE_ppa008979mg	4.25e-135	471.739	257.234	-0.869944	0.893478	0.973663	0.330224	AT5G67300
Fm_contig_331	gi|462424651	gb|EMJ28914.1	hypothetical protein PRUPE_ppa008979mg	6.64e-136	474.414	454.466	-1.22745	0.902657	1.35982	0.173888	AT5G67300
Fm_contig_332	gi|462424651	gb|EMJ28914.1	hypothetical protein PRUPE_ppa008979mg	1.48e-19	104.852	275.066	-0.611711	0.865009	0.707176	0.479457	AT5G67300
Fm_contig_333	gi|359493776	ref|XP_003634666.1	PREDICTED: tubby-like F-box protein 7-like isoform 2	1.05e-18	101.285	13.0438	0.325095	1.80799	-0.179807	0.857304	AT1G53320
Fm_contig_334	gi|508778882	gb|EOY26138.1	Uncharacterized protein TCM_027550	5.36e-191	657.189	507.644	3.59188	1.23972	-2.89733	0.0037635	AT2G24100
Fm_contig_335	gi|508778882	gb|EOY26138.1	Uncharacterized protein TCM_027550	2.2e-189	651.839	495.841	3.42677	1.21765	-2.81424	0.00488931	AT2G24100
Fm_contig_336	gi|255571188	ref|XP_002526544.1	conserved hypothetical protein	5.22e-37	159.684	288.205	0.152709	0.839082	-0.181992	0.855589	AT5G20190
Fm_contig_337	-	-	-	-	-	5.28116	1.13245	2.73406	-0.414195	0.678732	-
Fm_contig_338	gi|462416652	gb|EMJ21389.1	hypothetical protein PRUPE_ppa015427mg	2.63e-179	618.405	3161.05	-0.341719	0.777095	0.439742	0.660124	AT4G12010
Fm_contig_339	gi|470111046	ref|XP_004291764.1	PREDICTED: ABC transporter G family member 15-like	0	1269.26	771.002	1.18302	0.880901	-1.34296	0.179285	AT3G21090
Fm_contig_340	-	-	-	-	-	8.68529	3.24793	2.63627	-1.232	0.217948	-
Fm_contig_341	-	-	-	-	-	9.65562	0.939805	2.09117	-0.44941	0.653136	-
Fm_contig_342	gi|462419743	gb|EMJ24006.1	hypothetical protein PRUPE_ppa005065mg	2.08e-304	1033.44	454.912	1.06328	0.884225	-1.20249	0.229174	AT5G57655
Fm_contig_343	gi|462415430	gb|EMJ20167.1	hypothetical protein PRUPE_ppa003710mg	1.24e-57	222.541	344.151	-1.20197	0.912715	1.31692	0.187866	AT5G05200
Fm_contig_344	gi|357470661	ref|XP_003605615.1	30S ribosomal protein S14	3.23e-05	58.0434	20.2816	0.29751	1.52295	-0.195347	0.845122	-
Fm_contig_345	-	-	-	-	-	13.6324	-1.00505	1.78764	0.562223	0.573964	-
Fm_contig_346	gi|255555357	ref|XP_002518715.1	leucine-rich repeat-containing protein, putative	7.74e-56	217.637	1154.48	-0.484773	0.798028	0.607467	0.543541	AT1G72920
Fm_contig_347	gi|462422030	gb|EMJ26293.1	hypothetical protein PRUPE_ppa016634mg	7.25e-39	164.588	90.8933	-0.160746	0.983237	0.16349	0.870133	AT5G22690
Fm_contig_348	gi|462394852	gb|EMJ00651.1	hypothetical protein PRUPE_ppa026840mg	1.05e-161	560.006	1533.92	-0.796985	0.821276	0.970427	0.331834	AT5G17680
Fm_contig_349	gi|11493822	gb|AAG35658.1	AF204925_1 transcription factor WRKY4	0.0297	47.7902	489.621	0.106915	0.807521	-0.132396	0.894671	AT2G44930
Fm_contig_350	-	-	-	-	-	8.14444	0.547488	2.21346	-0.24734	0.804645	AT4G00180
Fm_contig_351	gi|357468519	ref|XP_003604544.1	Tir-nbs-lrr resistance protein	5.92e-27	126.25	27.9806	0.679938	1.38027	-0.492608	0.62229	AT5G17680
Fm_contig_352	gi|462416652	gb|EMJ21389.1	hypothetical protein PRUPE_ppa015427mg	1.67e-27	127.587	20.886	0.373458	1.50985	-0.247344	0.804642	AT4G11170
Fm_contig_353	-	-	-	-	-	142.862	0.179181	0.910954	-0.196693	0.844068	AT5G49140
Fm_contig_354	-	-	-	-	-	124.362	-0.108558	0.928473	0.116924	0.90692	-
Fm_contig_355	gi|470105437	ref|XP_004289090.1	PREDICTED: uncharacterized protein LOC101298943	3.79e-21	107.526	69.0051	0.611618	1.06702	-0.573196	0.566512	AT2G20670
Fm_contig_356	gi|470105437	ref|XP_004289090.1	PREDICTED: uncharacterized protein LOC101298943	3.66e-20	104.406	97.9719	0.706686	1.00037	-0.706423	0.479925	AT4G32480
Fm_contig_357	gi|470105437	ref|XP_004289090.1	PREDICTED: uncharacterized protein LOC101298943	2.81e-24	117.78	113.227	0.935413	0.997049	-0.938178	0.348153	AT2G20670
Fm_contig_358	gi|255571188	ref|XP_002526544.1	conserved hypothetical protein	4.2e-37	159.684	23.2244	0.421957	1.45545	-0.289911	0.771884	AT5G20190
Fm_contig_359	-	-	-	-	-	2.25881	-1.45251	3.91411	0.371092	0.710569	AT3G02360
Fm_contig_360	gi|462416652	gb|EMJ21389.1	hypothetical protein PRUPE_ppa015427mg	6.1e-46	186.432	23.5903	-0.149949	1.43314	0.104633	0.916667	AT5G17680
Fm_contig_361	gi|462403541	gb|EMJ09098.1	hypothetical protein PRUPE_ppa020926mg	1.19e-56	220.312	427.949	-0.780519	0.853934	0.91403	0.360701	AT1G72920
Fm_contig_362	gi|297825725	ref|XP_002880745.1	hypothetical protein ARALYDRAFT_901314	3.95e-09	72.3088	27.5034	-0.415037	1.36244	0.304631	0.760647	AT1G66235
Fm_contig_363	gi|255571188	ref|XP_002526544.1	conserved hypothetical protein	4.38e-37	159.684	9.35339	0.869416	2.11246	-0.411561	0.680661	AT5G20190
Fm_contig_364	gi|462419587	gb|EMJ23850.1	hypothetical protein PRUPE_ppa008566mg	5.81e-20	104.406	375.058	-0.557784	0.84129	0.663014	0.507322	AT4G31800
Fm_contig_365	gi|255613348	ref|XP_002539501.1	WRKY transcription factor, putative	7.17e-20	104.406	422.064	0.285081	0.819996	-0.347657	0.728098	AT4G31800
Fm_contig_366	gi|356552999	ref|XP_003544846.1	PREDICTED: uncharacterized aarF domain-containing protein kinase At5g05200, chloroplastic-like	4.03e-69	252.855	85.4849	-1.00645	1.0454	0.96274	0.335678	AT5G05200
Fm_contig_367	gi|356552999	ref|XP_003544846.1	PREDICTED: uncharacterized aarF domain-containing protein kinase At5g05200, chloroplastic-like	1.02e-68	251.517	75.0021	-1.26269	1.09804	1.14995	0.250164	AT5G05200
Fm_contig_368	-	-	-	-	-	87.0438	0.823122	1.03299	-0.796828	0.425551	AT5G09550
Fm_contig_369	gi|224114940	ref|XP_002316898.1	predicted protein	4.24e-92	329.085	254.466	0.684435	0.879363	-0.778327	0.436376	AT4G27500
Fm_contig_370	gi|224114940	ref|XP_002316898.1	predicted protein	5.57e-94	335.327	187.243	0.520082	0.894781	-0.581235	0.561082	AT4G27500
Fm_contig_371	-	-	-	-	-	3352.87	-0.834417	0.817821	1.0203	0.307588	AT1G05560
Fm_contig_372	-	-	-	-	-	11.5963	-1.31501	1.92569	0.682876	0.494685	AT3G11540
Fm_contig_373	gi|462394230	gb|EMJ00134.1	hypothetical protein PRUPE_ppa009489mg	1.8e-88	317.049	609.418	0.582515	0.822923	-0.707857	0.479034	AT4G32480
Fm_contig_374	gi|462416652	gb|EMJ21389.1	hypothetical protein PRUPE_ppa015427mg	5.85e-73	268.903	196.564	0.337068	0.879088	-0.383426	0.701404	AT5G17680
Fm_contig_375	gi|356526292	ref|XP_003531752.1	PREDICTED: uncharacterized protein LOC100808512	3.71e-48	194.902	40.2132	1.16416	1.27644	-0.912032	0.361752	AT2G24100
Fm_contig_376	gi|255541374	ref|XP_002511751.1	ATP binding protein, putative	2.28e-273	930.46	326.335	0.371521	0.839096	-0.44276	0.657939	AT2G45590
Fm_contig_377	gi|147794585	emb|CAN78034.1	hypothetical protein VITISV_017535	1.61e-47	185.54	2.33835	0.869416	3.9094	-0.222385	0.824014	AT5G05200
Fm_contig_378	gi|508728293	gb|EOY20190.1	Kinase superfamily protein	1.37e-181	625.983	563.701	-0.594774	0.825689	0.72034	0.471316	AT5G05200
Fm_contig_379	gi|508702428	gb|EOX94324.1	Tetratricopeptide repeat-like superfamily protein, putative isoform 3	3.43e-06	59.3808	6.55373	-0.77444	2.40632	0.321836	0.747577	AT4G04210
Fm_contig_380	gi|462416652	gb|EMJ21389.1	hypothetical protein PRUPE_ppa015427mg	6.26e-122	428.051	1949.8	-0.417619	0.785817	0.53145	0.595107	AT5G17680
Fm_contig_381	gi|2244898	emb|CAB10320.1	phosphatase like protein	1.18e-12	81.6704	25.4355	1.7625	1.54172	-1.1432	0.252956	AT4G04210
Fm_contig_382	-	-	-	-	-	5.5834	1.24793	2.68304	-0.46511	0.641853	AT1G11590
Fm_contig_383	-	-	-	-	-	22.3177	0.320077	1.47166	-0.21749	0.827826	AT5G43320
Fm_contig_384	-	-	-	-	-	3.46775	0.13245	3.20241	-0.0413564	0.967012	AT1G11545
Fm_contig_385	-	-	-	-	-	29.5077	1.56739	1.44686	-1.0833	0.278677	-
Fm_contig_386	gi|470145263	ref|XP_004308261.1	PREDICTED: G-type lectin S-receptor-like serine/threonine-protein kinase RLK1-like	6.96e-254	865.82	83.8782	-0.245187	1.00098	0.244949	0.806496	AT5G60900
Fm_contig_387	-	-	-	-	-	17.6569	1.35484	1.69014	-0.801609	0.422779	-
Fm_contig_388	gi|147772141	emb|CAN64548.1	hypothetical protein VITISV_026047	1.73e-142	496.258	38.8929	-0.0601948	1.21569	0.0495179	0.960507	AT4G38180
Fm_contig_389	gi|449447207	ref|XP_004141360.1	PREDICTED: proton pump-interactor 1-like	5.19e-98	348.7	385.08	0.396282	0.830541	-0.477133	0.633267	AT4G27500
Fm_contig_390	gi|508778504	gb|EOY25760.1	Disease resistance protein	5.32e-22	110.647	28.3624	0.893263	1.39097	-0.642183	0.520754	AT5G36930
Fm_contig_391	gi|485648247	gb|EOD41156.1	hypothetical protein EMIHUDRAFT_97412	4.54e-26	125.358	184.459	-0.430144	0.888324	0.484223	0.628228	AT5G02750
Fm_contig_392	gi|211906480	gb|ACJ11733.1	catalase	1.05e-118	417.352	3330.3	-0.313598	0.775306	0.404488	0.685854	AT4G35090
Fm_contig_393	gi|356550659	ref|XP_003543702.1	PREDICTED: probable WRKY transcription factor 40-like isoform 1	8.65e-35	148.985	42.5038	-3.42214	1.53486	2.2296	0.025774	AT4G31800
Fm_contig_394	gi|508720324	gb|EOY12221.1	Microtubule-associated proteins 65-1 isoform 1	0	1144.44	105.432	0.631552	0.981432	-0.643496	0.519902	AT5G55230
Fm_contig_395	gi|508711947	gb|EOY03844.1	Leucine-rich repeat-containing protein, putative	3.46e-82	296.543	55.1341	-0.957748	1.14197	0.838684	0.401647	AT5G36930
Fm_contig_396	gi|462416652	gb|EMJ21389.1	hypothetical protein PRUPE_ppa015427mg	4.69e-95	338.893	196.867	-0.121306	0.870977	0.139279	0.889229	AT5G17680
Fm_contig_397	gi|508711947	gb|EOY03844.1	Leucine-rich repeat-containing protein, putative	4.51e-33	147.648	62.9763	0.700734	1.09648	-0.639073	0.522776	AT5G36930
Fm_contig_398	gi|462409587	gb|EMJ14921.1	hypothetical protein PRUPE_ppa000402mg	0	1421.72	168.393	-0.551196	0.90558	0.60867	0.542743	AT5G12430
Fm_contig_399	gi|225448729	ref|XP_002275465.1	PREDICTED: uncharacterized aarF domain-containing protein kinase At5g05200, chloroplastic	2.23e-24	119.563	9.33748	-1.28259	2.09752	0.611477	0.540884	AT5G05200
Fm_contig_400	gi|462418302	gb|EMJ22751.1	hypothetical protein PRUPE_ppa001228mg	0	1707.48	283.035	0.28913	0.844923	-0.342193	0.732205	AT4G01810
Fm_contig_401	-	-	-	-	-	174.247	0.339246	0.892221	-0.380223	0.70378	AT1G44020
Fm_contig_402	-	-	-	-	-	158.371	0.603341	0.919904	-0.65587	0.511908	AT1G44020
Fm_contig_403	gi|470108279	ref|XP_004290449.1	PREDICTED: probable serine/threonine-protein kinase At1g18390-like isoform 2	6.91e-263	895.688	338.647	0.450481	0.841335	-0.535432	0.592351	AT5G38210
Fm_contig_404	gi|508713385	gb|EOY05282.1	NBS type disease resistance protein, putative	3.11e-230	787.36	152.629	1.16168	0.980255	-1.18508	0.235988	AT3G14470
Fm_contig_405	gi|462402375	gb|EMJ07932.1	hypothetical protein PRUPE_ppa024822mg	2.64e-127	445.883	101.137	0.679399	0.992435	-0.684575	0.493612	AT3G14470
Fm_contig_406	gi|462402375	gb|EMJ07932.1	hypothetical protein PRUPE_ppa024822mg	3.56e-188	647.827	18.5795	3.35484	2.01309	-1.6665	0.0956132	AT3G14470
Fm_contig_407	gi|295311633	ref|YP_003587244.1	ATPase subunit 1	0	1112.34	44846.8	0.409055	0.774373	-0.528233	0.597337	ATMG01190
Fm_contig_408	gi|508785421	gb|EOY32677.1	LRR and NB-ARC domains-containing disease resistance protein, putative	0	1249.65	80.331	0.827596	1.04993	-0.788235	0.430559	AT3G14470
Fm_contig_409	gi|462396994	gb|EMJ02793.1	hypothetical protein PRUPE_ppa021490mg	6.55e-58	224.77	131.17	0.833539	0.964609	-0.864117	0.387524	AT4G19500
Fm_contig_410	gi|37549278	gb|AAQ93077.1	putative TIR-NBS type R protein 11	2.03e-07	64.7303	19.518	-0.294971	1.53603	0.192038	0.847713	AT5G22690
Fm_contig_411	gi|462399832	gb|EMJ05500.1	hypothetical protein PRUPE_ppa000238mg	3.65e-152	528.355	139.299	0.669778	0.941704	-0.711237	0.476938	AT5G12430
Fm_contig_412	gi|429884508	gb|AGA17918.1	CCL1	1.23e-187	646.044	168.775	0.57364	0.910107	-0.630295	0.528501	AT1G51680
Fm_contig_413	gi|428135550	gb|AFY97682.1	4-coumarate:coenzyme A ligase 2	5.46e-121	424.931	19.5498	1.89799	1.70183	-1.11526	0.264741	AT3G21240
Fm_contig_414	gi|462409587	gb|EMJ14921.1	hypothetical protein PRUPE_ppa000402mg	1.13e-209	719.154	52.2708	-0.986849	1.15929	0.851257	0.394627	AT5G12430
Fm_contig_415	gi|428135550	gb|AFY97682.1	4-coumarate:coenzyme A ligase 2	6.68e-127	444.546	26.6603	3.28445	1.78276	-1.84233	0.0654265	AT3G21240
Fm_contig_416	-	-	-	-	-	4.81986	-1.13058	2.76824	0.408412	0.682971	AT2G33770
Fm_contig_417	-	-	-	-	-	3.84952	1.86942	3.28135	-0.5697	0.568881	AT5G45460
Fm_contig_418	-	-	-	-	-	0.604471	6.9176	6.84292	-0.290824	0.771186	AT1G71780
Fm_contig_419	gi|462409587	gb|EMJ14921.1	hypothetical protein PRUPE_ppa000402mg	1.16e-10	73.2004	2.56105	-0.86755	3.66454	0.23674	0.812858	AT5G12430
Fm_contig_420	gi|255546433	ref|XP_002514276.1	sugar transporter, putative	1.64e-76	277.373	35.8069	0.0859077	1.24856	-0.0688022	0.945147	AT1G67300
Fm_contig_421	gi|224075826	ref|XP_002304785.1	cc-nbs-lrr resistance protein	3.73e-125	438.75	61.7037	0.902331	1.11905	-0.806331	0.420052	AT3G14470
Fm_contig_422	-	-	-	-	-	38.7338	-0.320062	1.21962	0.262431	0.792989	-
Fm_contig_423	gi|27261731	gb|AAN86062.1	sugar transporter	1.42e-33	149.877	26.6444	1.84866	1.53153	-1.20706	0.227408	AT1G79820
Fm_contig_424	gi|462395713	gb|EMJ01512.1	hypothetical protein PRUPE_ppa001249mg	0	1271.49	49.2803	-0.410692	1.1413	0.359849	0.71896	AT2G17140
Fm_contig_425	gi|462400387	gb|EMJ06055.1	hypothetical protein PRUPE_ppa004615mg	2e-52	200.251	13.9665	2.21045	1.97312	-1.12027	0.262597	AT1G67300
Fm_contig_426	gi|508713385	gb|EOY05282.1	NBS type disease resistance protein, putative	5.96e-58	225.216	31.687	1.13245	1.36537	-0.829402	0.406877	AT3G14460
Fm_contig_427	gi|225459366	ref|XP_002285809.1	PREDICTED: tRNA modification GTPase MnmE	2.9e-139	485.559	73.6181	-0.424498	1.03523	0.410053	0.681767	AT1G78010
Fm_contig_428	gi|470115776	ref|XP_004294067.1	PREDICTED: probable LRR receptor-like serine/threonine-protein kinase At1g53430-like	0	1343.71	908.535	1.05426	0.860609	-1.22501	0.220571	AT1G53440
Fm_contig_429	gi|470115776	ref|XP_004294067.1	PREDICTED: probable LRR receptor-like serine/threonine-protein kinase At1g53430-like	0	1317.41	674.955	0.729372	0.832622	-0.875991	0.381035	AT1G53440
Fm_contig_430	gi|462416652	gb|EMJ21389.1	hypothetical protein PRUPE_ppa015427mg	1.75e-32	143.636	41.9153	0.15235	1.19178	-0.12783	0.898283	AT5G17680
Fm_contig_431	gi|357468563	ref|XP_003604566.1	Disease resistance protein	8.79e-09	67.4051	7.61951	1.04999	2.32263	-0.452062	0.651225	AT5G22690
Fm_contig_432	-	-	-	-	-	11.3736	-0.921997	1.91549	0.481338	0.630277	ATCG00130
Fm_contig_433	gi|508723941	gb|EOY15838.1	Insulinase family protein isoform 1	5.87e-117	411.557	1581.72	-0.287323	0.781527	0.367647	0.713136	AT5G42390
Fm_contig_434	gi|462403541	gb|EMJ09098.1	hypothetical protein PRUPE_ppa020926mg	1.06e-74	276.036	259.604	0.0169731	0.845177	-0.0200789	0.98398	AT5G45250
Fm_contig_435	gi|462403541	gb|EMJ09098.1	hypothetical protein PRUPE_ppa020926mg	2.2e-56	221.204	151.515	1.33489	1.00259	-1.33143	0.183046	AT2G14080
Fm_contig_436	gi|255579570	ref|XP_002530627.1	TMV resistance protein N, putative	9.18e-32	143.19	13.5051	1.17976	1.84922	-0.637968	0.523494	AT5G17680
Fm_contig_437	gi|508725634	gb|EOY17531.1	Multidrug resistance protein ABC transporter family	0	2649.44	367.216	0.941612	0.880827	-1.069	0.285068	AT3G60160
Fm_contig_438	-	-	-	-	-	93.343	0.329896	0.98543	-0.33477	0.737798	-
Fm_contig_439	gi|462394852	gb|EMJ00651.1	hypothetical protein PRUPE_ppa026840mg	7.38e-87	311.699	178.176	0.396346	0.892608	-0.444028	0.657022	AT4G12010
Fm_contig_440	gi|24417284	gb|AAN60252.1	unknown	9.89e-23	113.322	34.423	-0.885472	1.29048	0.686158	0.492613	AT1G53430
Fm_contig_441	gi|470115776	ref|XP_004294067.1	PREDICTED: probable LRR receptor-like serine/threonine-protein kinase At1g53430-like	4.65e-56	218.529	52.7639	1.96599	1.29203	-1.52162	0.128105	AT1G53430
Fm_contig_442	gi|470115776	ref|XP_004294067.1	PREDICTED: probable LRR receptor-like serine/threonine-protein kinase At1g53430-like	3.88e-41	168.154	10.9282	-0.172404	1.93026	0.0893195	0.928828	AT1G53430
Fm_contig_443	gi|470115776	ref|XP_004294067.1	PREDICTED: probable LRR receptor-like serine/threonine-protein kinase At1g53430-like	8.32e-12	77.2125	1.43164	-0.452512	4.79081	0.0944527	0.92475	AT3G14840
Fm_contig_444	gi|462397169	gb|EMJ02968.1	hypothetical protein PRUPE_ppa000155mg	0	2252.24	317.57	0.301132	0.837353	-0.35962	0.719131	AT1G34260
Fm_contig_445	gi|462397169	gb|EMJ02968.1	hypothetical protein PRUPE_ppa000155mg	0	1553.68	157.035	-0.400045	0.905172	0.441957	0.65852	AT1G34260
Fm_contig_446	-	-	-	-	-	8.14444	0.547488	2.21346	-0.24734	0.804645	AT4G16162
Fm_contig_447	gi|508721561	gb|EOY13458.1	Leucine-rich repeat transmembrane protein kinase isoform 1	8.23e-124	434.293	22.3813	-0.315009	1.46148	0.215543	0.829344	AT1G53440
Fm_contig_448	gi|462402067	gb|EMJ07624.1	hypothetical protein PRUPE_ppa001967mg	1.91e-145	506.065	224.72	0.102779	0.85846	-0.119722	0.904703	AT2G28320
Fm_contig_449	-	-	-	-	-	22.4768	0.780149	1.49571	-0.521587	0.601958	AT5G55600
Fm_contig_450	gi|255579570	ref|XP_002530627.1	TMV resistance protein N, putative	2.42e-08	67.4051	7.31727	0.962525	2.35385	-0.40891	0.682606	AT4G12020
Fm_contig_451	-	-	-	-	-	6.2674	2.71741	2.84799	-0.954139	0.340013	AT5G55600
Fm_contig_452	gi|449459756	ref|XP_004147612.1	PREDICTED: elongation factor G, chloroplastic-like	7.7e-58	216.3	99.3241	0.636755	0.992357	-0.641655	0.521097	AT1G62750
Fm_contig_453	gi|359496425	ref|XP_002264221.2	PREDICTED: elongation factor G, chloroplastic-like	1.77e-58	218.083	104.51	0.421957	0.969267	-0.435333	0.663321	AT1G62750
Fm_contig_454	gi|470115776	ref|XP_004294067.1	PREDICTED: probable LRR receptor-like serine/threonine-protein kinase At1g53430-like	1.26e-80	291.193	29.1577	-0.559427	1.34108	0.41715	0.676569	AT1G53440
Fm_contig_455	gi|470115776	ref|XP_004294067.1	PREDICTED: probable LRR receptor-like serine/threonine-protein kinase At1g53430-like	1.6e-60	231.903	20.6633	0.583112	1.52742	-0.381758	0.702641	AT1G53440
Fm_contig_456	gi|470115776	ref|XP_004294067.1	PREDICTED: probable LRR receptor-like serine/threonine-protein kinase At1g53430-like	1.69e-25	122.683	8.06491	-0.0740006	2.19574	0.0337048	0.973113	AT1G53440
Fm_contig_457	gi|255567056	ref|XP_002524510.1	kinase, putative	4.14e-25	118.671	7.3809	-1.03747	2.29751	0.451566	0.651582	AT1G53440
Fm_contig_458	gi|470130882	ref|XP_004301330.1	PREDICTED: serine--tRNA ligase-like	1.27e-271	924.665	196.93	-0.665057	0.897449	0.741055	0.45866	AT1G11870
Fm_contig_459	gi|147789000	emb|CAN64660.1	hypothetical protein VITISV_009615	2.04e-107	379.906	81.0786	0.721739	1.03885	-0.694741	0.487217	AT4G00990
Fm_contig_460	gi|147789000	emb|CAN64660.1	hypothetical protein VITISV_009615	7.87e-273	928.677	272.012	0.558295	0.863897	-0.646248	0.518119	AT4G00990
Fm_contig_461	gi|462409554	gb|EMJ14888.1	hypothetical protein PRUPE_ppa000854mg	0	1464.07	369.841	1.16348	0.906733	-1.28315	0.19944	AT1G53430
Fm_contig_462	gi|224145021	ref|XP_002325498.1	tir-nbs-lrr resistance protein	2.11e-80	292.085	67.9552	0.722575	1.0791	-0.669602	0.503111	AT5G17680
Fm_contig_463	-	-	-	-	-	0.302235	5.9176	6.91852	-0.143116	0.886198	-
Fm_contig_464	-	-	-	-	-	6.18787	1.45438	2.5943	-0.560597	0.575072	AT4G37410
Fm_contig_465	-	-	-	-	-	723.901	-0.0423569	0.792065	0.0534803	0.957349	-
Fm_contig_466	gi|390466948	ref|XP_003733674.1	PREDICTED: uncharacterized protein LOC100896824	0.269	47.7902	191.506	0.785555	0.914303	-0.859181	0.390241	AT3G09510
Fm_contig_467	-	-	-	-	-	12.4394	0.199564	1.83797	-0.108575	0.913539	-
Fm_contig_468	gi|508721562	gb|EOY13459.1	Leucine-rich repeat transmembrane protein kinase isoform 2	7.53e-241	822.578	141.335	0.0146138	0.90977	-0.01606	0.987187	AT1G53430
Fm_contig_469	-	-	-	-	-	3.54729	1.71741	3.37015	-0.509587	0.610341	-
Fm_contig_470	gi|157399682	gb|ABV53465.1	pseudo-response regulator 9	6.51e-23	113.768	239.609	1.56955	0.989089	-1.58686	0.112544	AT2G46790
Fm_contig_471	gi|147844883	emb|CAN81226.1	hypothetical protein VITISV_038168	1.77e-40	168.154	6.9355	0.13245	2.34991	-0.0563605	0.955055	AT1G53430
Fm_contig_472	-	-	-	-	-	1.51118	8.23953	5.25654	-0.630073	0.528647	AT1G27170
Fm_contig_473	gi|297745481	emb|CBI40561.3	unnamed protein product	9.85e-114	400.858	186.304	0.804646	0.918971	-0.87559	0.381253	AT4G00990
Fm_contig_474	gi|462409554	gb|EMJ14888.1	hypothetical protein PRUPE_ppa000854mg	6.9e-220	753.034	88.3322	2.30238	1.22042	-1.88653	0.0592231	AT1G53430
Fm_contig_475	-	-	-	-	-	3.54729	1.71741	3.37015	-0.509587	0.610341	AT3G10160
Fm_contig_476	-	-	-	-	-	180.943	2.03112	1.07988	-1.88086	0.0599911	-
Fm_contig_477	gi|514773705	ref|XP_004967803.1	PREDICTED: putative disease resistance protein RGA1-like	4.58e-17	96.3816	124.791	0.401637	0.939349	-0.427566	0.668967	AT1G69550
Fm_contig_478	gi|302142847	emb|CBI20142.3	unnamed protein product	7.67e-171	590.32	53.8456	0.588515	1.13143	-0.520146	0.602962	AT1G53440
Fm_contig_479	gi|302142847	emb|CBI20142.3	unnamed protein product	6.78e-44	178.407	1.95658	-2.45251	4.31401	0.568487	0.569704	AT1G53430
Fm_contig_480	gi|462409554	gb|EMJ14888.1	hypothetical protein PRUPE_ppa000854mg	1.94e-213	731.636	145.932	0.638636	0.932993	-0.684498	0.493661	AT1G53430
Fm_contig_481	-	-	-	-	-	0.302235	5.9176	6.91852	-0.143116	0.886198	-
Fm_contig_482	-	-	-	-	-	692.596	1.47075	0.922747	-1.59387	0.110964	AT3G58160
Fm_contig_483	gi|462399674	gb|EMJ05342.1	hypothetical protein PRUPE_ppa021964mg, partial	2.8e-184	634.899	76.7837	0.790942	1.05647	-0.748662	0.454061	AT4G35640
Fm_contig_484	-	-	-	-	-	6.0288	-0.282587	2.48923	0.113526	0.909614	-
Fm_contig_485	-	-	-	-	-	94.3769	1.05913	1.04096	-1.01745	0.308938	-
Fm_contig_486	-	-	-	-	-	41.8516	0.49502	1.20626	-0.410374	0.681532	AT5G65930
Fm_contig_487	gi|462423465	gb|EMJ27728.1	hypothetical protein PRUPE_ppa025258mg, partial	0.000266	54.0313	10.8009	3.59188	2.52382	-1.42318	0.154685	AT3G44630
Fm_contig_488	gi|356520398	ref|XP_003528849.1	PREDICTED: probable glycerol-3-phosphate acyltransferase 8-like	3.72e-220	753.926	25.1492	-1.38838	1.46556	0.947341	0.343465	AT1G01610
Fm_contig_489	gi|462409554	gb|EMJ14888.1	hypothetical protein PRUPE_ppa000854mg	3.62e-299	1016.05	137.803	-0.550487	0.930365	0.591692	0.554057	AT1G53440
Fm_contig_490	gi|508776889	gb|EOY24145.1	Coiled-coil domain-containing protein 97 isoform 1	1.94e-51	205.155	52.1117	0.604071	1.14213	-0.528893	0.59688	AT5G47090
Fm_contig_491	gi|356520398	ref|XP_003528849.1	PREDICTED: probable glycerol-3-phosphate acyltransferase 8-like	3e-94	336.218	3.76999	0.354843	3.09624	-0.1146	0.908762	AT4G00400
Fm_contig_492	gi|157399682	gb|ABV53465.1	pseudo-response regulator 9	7.85e-33	144.527	363.255	1.3783	0.935717	-1.47299	0.140755	AT2G46670
Fm_contig_493	gi|449439065	ref|XP_004137308.1	PREDICTED: probable LRR receptor-like serine/threonine-protein kinase At1g53430-like	1.09e-73	268.012	37.3976	0.334084	1.23932	-0.269567	0.787494	AT1G53440
Fm_contig_494	gi|224139782	ref|XP_002323274.1	cytokinin oxidase	1.2e-59	231.011	55.5477	-0.122364	1.1	0.111243	0.911424	AT2G41510
Fm_contig_495	gi|462409554	gb|EMJ14888.1	hypothetical protein PRUPE_ppa000854mg	4.56e-88	315.712	355.492	1.11108	0.902401	-1.23124	0.218233	AT1G53430
Fm_contig_496	gi|508784840	gb|EOY32096.1	Phospholipase A21	3.01e-75	276.482	27.1216	-0.645157	1.37717	0.468469	0.639449	AT2G06925
Fm_contig_497	-	-	-	-	-	15.0799	0.354843	1.70788	-0.207764	0.835413	-
Fm_contig_498	-	-	-	-	-	25.8491	-0.254573	1.38857	0.183337	0.854534	-
Fm_contig_499	gi|325464703	gb|ADZ16121.1	cellulose synthase A3	1.72e-151	526.126	112.797	0.347956	0.952528	-0.365294	0.714892	AT5G05170
Fm_contig_500	gi|325464703	gb|ADZ16121.1	cellulose synthase A3	1.72e-151	526.126	63.2308	-0.210151	1.06583	0.197175	0.843691	AT5G05170
Fm_contig_501	-	-	-	-	-	260.877	-0.0239282	0.844719	0.0283301	0.977399	AT2G01830
Fm_contig_502	gi|9857292	dbj|BAB11933.1	CPRD86	1.56e-21	108.864	1032.74	1.09026	0.862328	-1.26431	0.206117	-
Fm_contig_503	gi|462406926	gb|EMJ12390.1	hypothetical protein PRUPE_ppa007611mg	2.24e-205	704.889	142.257	-0.474317	0.921557	0.514693	0.606768	AT5G41970
Fm_contig_504	gi|225464882	ref|XP_002273260.1	PREDICTED: nicalin-1	3.82e-17	97.719	78.3107	-0.101438	1.01355	0.100085	0.920277	AT3G44330
Fm_contig_505	gi|462420454	gb|EMJ24717.1	hypothetical protein PRUPE_ppa011926mg	2.28e-92	329.977	93.5816	-0.485679	0.988484	0.49134	0.623186	AT1G13380
Fm_contig_506	gi|356538289	ref|XP_003537636.1	PREDICTED: ferredoxin--NADP reductase, leaf isozyme, chloroplastic-like isoform 1	2.14e-225	771.312	3077.92	-0.0503932	0.768271	0.0655974	0.947698	AT1G20020
Fm_contig_507	gi|356538289	ref|XP_003537636.1	PREDICTED: ferredoxin--NADP reductase, leaf isozyme, chloroplastic-like isoform 1	2.91e-225	770.866	3015.27	0.0675215	0.768611	-0.0878442	0.93	AT1G20020
Fm_contig_508	gi|462417051	gb|EMJ21788.1	hypothetical protein PRUPE_ppa000473mg	0	2583.46	232.642	-0.254573	0.858279	0.296611	0.766763	AT3G03050
Fm_contig_509	gi|502089720	ref|XP_004488998.1	PREDICTED: probable leucine-rich repeat receptor-like serine/threonine-protein kinase At3g14840-like	2.77e-31	135.166	1.73388	0.13245	4.40613	-0.0300581	0.976021	AT1G53420
Fm_contig_510	-	-	-	-	-	5.42433	-0.645157	2.61028	0.247161	0.804783	-
Fm_contig_511	-	-	-	-	-	12.9643	-0.0601948	1.80109	0.0334244	0.973336	AT4G19060
Fm_contig_512	gi|462406005	gb|EMJ11469.1	hypothetical protein PRUPE_ppa003155mg	8.17e-133	464.161	58.9041	0.711464	1.11503	-0.638061	0.523434	AT5G62680
Fm_contig_513	-	-	-	-	-	14.7141	1.35484	1.80889	-0.748985	0.453866	AT4G28690
Fm_contig_514	gi|508706679	gb|EOX98575.1	Polyol/monosaccharide transporter 5	9.06e-179	616.622	150.911	-0.569645	0.919841	0.619289	0.535726	AT3G18830
Fm_contig_515	gi|462416750	gb|EMJ21487.1	hypothetical protein PRUPE_ppa000593mg	0	1584.44	224.211	0.616592	0.884367	-0.697209	0.485672	AT5G05170
Fm_contig_516	gi|124359513	gb|ABN05946.1	TIR	4.41e-43	181.974	200.414	-0.550975	0.887264	0.620985	0.53461	AT5G36930
Fm_contig_517	gi|462419292	gb|EMJ23555.1	hypothetical protein PRUPE_ppa009763mg	1.78e-149	519.439	4012.09	0.308355	0.773994	-0.398389	0.690343	AT1G44575
Fm_contig_518	gi|462419292	gb|EMJ23555.1	hypothetical protein PRUPE_ppa009763mg	2.42e-149	518.993	4437.83	0.636728	0.796561	-0.79934	0.424093	AT1G44575
Fm_contig_519	gi|255567056	ref|XP_002524510.1	kinase, putative	1.77e-158	549.307	127.846	0.775294	0.962866	-0.80519	0.42071	AT1G53440
Fm_contig_520	-	-	-	-	-	1.81341	8.50256	4.91255	-0.727736	0.466775	AT1G53430
Fm_contig_521	gi|462414087	gb|EMJ19098.1	hypothetical protein PRUPE_ppa026065mg, partial	3.87e-10	73.2004	24.2902	0.95348	1.47042	-0.648437	0.516702	AT4G12010
Fm_contig_522	-	-	-	-	-	65.6487	1.38268	1.15592	-1.19617	0.231632	-
Fm_contig_523	-	-	-	-	-	310.586	1.38427	0.945578	-1.46393	0.143213	-
Fm_contig_524	gi|462403942	gb|EMJ09499.1	hypothetical protein PRUPE_ppa003246mg	1.79e-183	632.224	101.09	-0.819051	0.997669	0.820967	0.411665	AT5G21990
Fm_contig_525	gi|147833907	emb|CAN62192.1	hypothetical protein VITISV_023983	2.43e-192	661.647	180.959	0.354843	0.88874	-0.399261	0.689701	AT4G23160
Fm_contig_526	gi|462397589	gb|EMJ03257.1	hypothetical protein PRUPE_ppa006766mg	6.63e-52	206.492	94.1065	0.454378	0.99021	-0.458867	0.64633	AT5G06780
Fm_contig_527	-	-	-	-	-	353.361	1.33943	0.932017	-1.43713	0.150682	AT2G14050
Fm_contig_528	gi|224090123	ref|XP_002308941.1	predicted protein	0	1081.58	320.274	0.552075	0.851957	-0.648004	0.516982	AT2G41740
Fm_contig_529	gi|357453601	ref|XP_003597081.1	MYB transcription factor	2.27e-21	109.31	94.8223	-0.0343688	0.974245	0.0352805	0.971856	AT1G34670
Fm_contig_530	gi|413917926	gb|AFW57858.1	hypothetical protein ZEAMMB73_789171, partial	2.36e-06	58.935	3.38822	-1.45251	3.25887	0.445707	0.655809	ATCG00020
Fm_contig_531	gi|224112539	ref|XP_002332760.1	predicted protein	8.63e-23	113.322	9.35339	0.869416	2.11246	-0.411561	0.680661	AT1G53430
Fm_contig_532	gi|359496230	ref|XP_003635184.1	PREDICTED: transcription factor bHLH123-like	3.2e-99	352.712	792.159	-0.675926	0.821988	0.822309	0.410901	AT3G20640
Fm_contig_533	gi|224096486	ref|XP_002310628.1	predicted protein	0	1682.51	553.138	-0.628	0.829144	0.757411	0.448803	AT2G21770
Fm_contig_534	gi|363807066	ref|NP_001242329.1	uncharacterized protein LOC100803696	2.71e-49	197.131	115.486	0.886974	0.988846	-0.896975	0.369732	AT1G66330
Fm_contig_535	gi|470115776	ref|XP_004294067.1	PREDICTED: probable LRR receptor-like serine/threonine-protein kinase At1g53430-like	9.36e-91	324.627	38.9247	0.956879	1.26732	-0.755035	0.450228	AT1G53440
Fm_contig_536	-	-	-	-	-	26.1672	0.519473	1.40125	-0.370716	0.710849	AT5G51630
Fm_contig_537	-	-	-	-	-	4.37446	0.717413	2.92441	-0.245313	0.806214	AT3G30320
Fm_contig_538	gi|363807066	ref|NP_001242329.1	uncharacterized protein LOC100803696	3.79e-49	196.685	133.445	0.951003	0.974197	-0.976187	0.328972	AT1G66330
Fm_contig_539	-	-	-	-	-	8.38305	3.19134	2.65662	-1.20127	0.229647	AT3G60420
Fm_contig_540	gi|255539076	ref|XP_002510603.1	Plastocyanin A, chloroplast precursor, putative	8.78e-84	302.338	2891.85	-0.224878	0.772533	0.291096	0.770978	AT1G20340
Fm_contig_541	gi|470115776	ref|XP_004294067.1	PREDICTED: probable LRR receptor-like serine/threonine-protein kinase At1g53430-like	6.01e-28	126.695	11.8349	0.062061	1.87156	-0.0331568	0.97355	AT1G53440
Fm_contig_542	gi|356525624	ref|XP_003531424.1	PREDICTED: DUF246 domain-containing protein At1g04910-like	6.96e-83	298.772	52.1754	0.325095	1.12642	-0.288607	0.772882	AT2G44500
Fm_contig_543	-	-	-	-	-	1.65434	-8.37011	5.23087	0.935795	0.349379	AT5G41840
Fm_contig_544	gi|462416750	gb|EMJ21487.1	hypothetical protein PRUPE_ppa000593mg	1.57e-130	456.582	62.4991	0.212621	1.07174	-0.198386	0.842743	AT5G05170
Fm_contig_545	gi|462416750	gb|EMJ21487.1	hypothetical protein PRUPE_ppa000593mg	3.35e-131	458.811	38.7656	0.681344	1.24592	-0.546858	0.584477	AT5G05170
Fm_contig_546	gi|356525624	ref|XP_003531424.1	PREDICTED: DUF246 domain-containing protein At1g04910-like	2.64e-84	303.229	53.5911	-0.0539628	1.11022	0.0486085	0.961231	AT2G44500
Fm_contig_547	-	-	-	-	-	12.2326	2.67677	2.1671	-1.23517	0.216766	ATMG00480
Fm_contig_548	gi|470115776	ref|XP_004294067.1	PREDICTED: probable LRR receptor-like serine/threonine-protein kinase At1g53430-like	2.65e-63	239.481	20.6633	0.583112	1.52742	-0.381758	0.702641	AT1G53430
Fm_contig_549	gi|449462063	ref|XP_004148761.1	PREDICTED: uncharacterized protein LOC101210628, partial	4.3e-41	173.504	254.148	0.602592	0.872612	-0.690557	0.489844	AT1G32700
Fm_contig_550	gi|449518857	ref|XP_004166452.1	PREDICTED: LOW QUALITY PROTEIN: tubby-like F-box protein 6-like	2.74e-125	439.196	557.322	0.118988	0.802294	-0.148306	0.882101	AT2G47900
Fm_contig_551	gi|449432795	ref|XP_004134184.1	PREDICTED: tubby-like F-box protein 3-like	1.11e-24	119.117	2.11565	8.72496	4.65006	-0.816642	0.414133	AT2G47900
Fm_contig_552	gi|356549056	ref|XP_003542914.1	PREDICTED: tubby-like F-box protein 6-like	2.38e-81	293.422	46.4329	2.38879	1.39448	-1.71303	0.0867069	AT2G47900
Fm_contig_553	gi|225429341	ref|XP_002272271.1	PREDICTED: uncharacterized protein C757.02c-like isoform 1	4.27e-83	299.217	90.7819	0.363405	0.992352	-0.366202	0.714214	AT4G24220
Fm_contig_554	gi|508783490	gb|EOY30746.1	Tesmin/TSO1-like CXC domain-containing protein	6.26e-122	428.051	182.964	1.2025	0.964946	-1.24618	0.212699	AT4G29000
Fm_contig_555	gi|255545202	ref|XP_002513662.1	prolyl-tRNA synthetase, putative	3.08e-239	817.228	150.831	0.00547744	0.901082	-0.00607553	0.995152	AT5G52520
Fm_contig_556	gi|462405460	gb|EMJ10924.1	hypothetical protein PRUPE_ppa012720mg	3.31e-23	113.768	60.0176	0.341904	1.08727	-0.314459	0.753173	AT1G68660
Fm_contig_557	gi|225448491	ref|XP_002272706.1	PREDICTED: uncharacterized protein LOC100260493	1.04e-46	189.106	3.62682	9.50256	3.91091	-1.16982	0.242074	AT4G37260
Fm_contig_558	gi|462401164	gb|EMJ06721.1	hypothetical protein PRUPE_ppa008450mg	6e-133	464.606	938.902	-1.00734	0.853201	1.18066	0.237737	AT4G37260
Fm_contig_559	-	-	-	-	-	11.0873	0.749122	1.95884	-0.382426	0.702146	-
Fm_contig_560	-	-	-	-	-	2.86328	-0.452512	3.47782	0.130114	0.896476	AT2G43410
Fm_contig_561	gi|22797123	emb|CAD22263.1	maturase	2.47e-16	91.9237	0.82717	-7.37011	6.87528	0.566514	0.571044	ATCG00040
Fm_contig_562	-	-	-	-	-	18.2296	-0.800436	1.59114	0.503059	0.614923	AT2G45550
Fm_contig_563	gi|225452968	ref|XP_002284346.1	PREDICTED: UDP-glucose 6-dehydrogenase	3.27000000833e-316	1073.11	2640.77	-1.20141	0.864031	1.39048	0.164383	AT5G15490
Fm_contig_564	gi|255542070	ref|XP_002512099.1	UDP-glucose 6-dehydrogenase, putative	2.01e-125	439.642	35.1388	0.443652	1.26853	-0.349733	0.726539	AT3G29360
Fm_contig_565	gi|508699770	gb|EOX91666.1	Formin	0	1332.12	377.635	-1.0234	0.886176	1.15485	0.248151	AT5G67470
Fm_contig_566	gi|462401164	gb|EMJ06721.1	hypothetical protein PRUPE_ppa008450mg	7.13e-132	461.04	1007.81	-1.44444	0.908979	1.58908	0.112042	AT4G37260
Fm_contig_567	gi|462419159	gb|EMJ23422.1	hypothetical protein PRUPE_ppa005856mg	5.81e-221	756.601	1898.96	-0.59954	0.799638	0.749768	0.453394	AT1G14330
Fm_contig_568	gi|449460949	ref|XP_004148206.1	PREDICTED: dihydrolipoyl dehydrogenase-like	0	1113.68	80.8082	0.0499881	1.00711	-0.0496319	0.960416	AT3G16950
Fm_contig_569	-	-	-	-	-	160.01	-0.12773	0.894287	0.142832	0.886423	AT5G43650
Fm_contig_570	gi|508706080	gb|EOX97976.1	Ribosomal protein S25 family protein	1.31e-64	243.493	504.128	-0.922832	0.861591	1.07108	0.284133	AT2G21580
Fm_contig_571	gi|508773491	gb|EOY20747.1	UDP-N-acetylglucosamine--N-acetylmuramyl- pyrophosphoryl-undecaprenol N-acetylglucosamine transferase isoform 1	4.88e-22	112.43	10.2442	-0.86755	1.99603	0.434638	0.663825	AT5G62960
Fm_contig_572	gi|30385248	gb|AAP23943.1	CCR protein	1.27e-50	202.926	7998.21	-1.04642	0.839037	1.24717	0.212336	AT3G26740
Fm_contig_573	gi|508706080	gb|EOX97976.1	Ribosomal protein S25 family protein	1.03e-64	243.493	305.878	-0.619622	0.858303	0.721918	0.470345	AT2G21580
Fm_contig_574	-	-	-	-	-	38.4952	-0.725531	1.23852	0.585808	0.558005	AT2G45550
Fm_contig_575	gi|225457283	ref|XP_002284415.1	PREDICTED: putative pre-mRNA-splicing factor ATP-dependent RNA helicase DHX16-like	4.45e-210	720.491	147.189	-0.195819	0.906084	0.216119	0.828895	AT1G32490
Fm_contig_576	gi|508720732	gb|EOY12629.1	NAD(P)-binding Rossmann-fold superfamily protein	1.58e-78	284.06	45.8284	-0.0310484	1.15883	0.0267959	0.978622	AT4G27250
Fm_contig_577	-	-	-	-	-	8.97162	0.22556	2.10679	-0.107059	0.914742	AT1G18520
Fm_contig_578	-	-	-	-	-	21.5064	1.44057	1.58619	-0.908188	0.363779	AT1G18520
Fm_contig_579	-	-	-	-	-	1.12941	-1.45251	5.39253	0.269347	0.787663	AT1G53090
Fm_contig_580	gi|157689749	gb|ABV65479.1	photosystem II CP47 chlorophyll apoprotein (chloroplast)	0	1224.68	68717.5	-2.58645	1.05788	2.44495	0.0144873	ATCG00680
Fm_contig_581	gi|470134544	ref|XP_004303108.1	PREDICTED: probable serine/threonine-protein kinase At1g09600-like	6.18e-65	245.722	52.0481	0.895411	1.16577	-0.768084	0.442437	AT5G44290
Fm_contig_582	gi|462394121	gb|EMJ00025.1	hypothetical protein PRUPE_ppa002174mg	1.1e-79	290.747	351.5	-0.211261	0.826789	0.255523	0.798319	AT1G53050
Fm_contig_583	gi|470134544	ref|XP_004303108.1	PREDICTED: probable serine/threonine-protein kinase At1g09600-like	1.59e-250	854.675	451.651	-0.43652	0.823669	0.529974	0.59613	AT1G53050
Fm_contig_584	gi|82568708	dbj|BAE48667.1	NAC family protein	7.56e-36	157.009	839.8	-0.981838	0.852695	1.15146	0.249545	AT1G01720
Fm_contig_585	-	-	-	-	-	24.0357	-0.495581	1.42909	0.346782	0.728755	AT4G17600
Fm_contig_586	gi|462423864	gb|EMJ28127.1	hypothetical protein PRUPE_ppa015738mg, partial	2.38e-219	751.251	88.0459	0.0662166	0.989438	-0.0669203	0.946645	AT5G12890
Fm_contig_587	gi|255539721	ref|XP_002510925.1	hydrolase, putative	6.91e-263	895.688	184.284	0.401317	0.889177	-0.451332	0.651751	AT4G25290
Fm_contig_588	-	-	-	-	-	266.842	1.09221	0.918581	-1.18901	0.234435	AT1G17950
Fm_contig_589	-	-	-	-	-	5.5834	1.24793	2.68304	-0.46511	0.641853	-
Fm_contig_590	-	-	-	-	-	9.19431	-0.23012	2.07464	0.110923	0.911677	AT2G16530
Fm_contig_591	-	-	-	-	-	22.6836	-0.27194	1.45395	0.187037	0.851631	-
Fm_contig_592	gi|470127193	ref|XP_004299560.1	PREDICTED: MATE efflux family protein 6-like	4.19e-153	531.475	54.5296	0.710987	1.13659	-0.625541	0.531616	AT5G52450
Fm_contig_593	gi|224121238	ref|XP_002318533.1	predicted protein	1.46e-91	327.302	102.871	-0.223981	0.961418	0.232972	0.815783	AT5G52450
Fm_contig_594	gi|357484591	ref|XP_003612583.1	Urea active transporter-like protein	2.71e-56	219.866	205.504	-0.297879	0.871257	0.341899	0.732427	AT5G45380
Fm_contig_595	gi|470127193	ref|XP_004299560.1	PREDICTED: MATE efflux family protein 6-like	5.32e-200	687.057	13.6324	-1.00505	1.78764	0.562223	0.573964	AT5G52450
Fm_contig_596	gi|508773914	gb|EOY21170.1	MATE efflux family protein	6.98e-159	550.644	77.2927	0.481254	1.03229	-0.466195	0.641076	AT5G52450
Fm_contig_597	gi|462395889	gb|EMJ01688.1	hypothetical protein PRUPE_ppa012867mg	2.9e-26	125.358	32.546	-0.645157	1.29846	0.496867	0.619283	-
Fm_contig_598	gi|255565659	ref|XP_002523819.1	40S ribosomal protein S25, putative	2.03e-65	246.168	157.83	-0.664665	0.921264	0.721474	0.470618	AT4G34555
Fm_contig_599	gi|462401928	gb|EMJ07485.1	hypothetical protein PRUPE_ppa016288mg, partial	2.18e-198	681.707	539.617	-0.711278	0.837474	0.849317	0.395705	AT5G65770
Fm_contig_600	gi|462406976	gb|EMJ12440.1	hypothetical protein PRUPE_ppa004805mg	8.15e-64	235.469	11.1668	1.24793	2.00206	-0.623315	0.533078	AT5G52450
Fm_contig_601	gi|462406976	gb|EMJ12440.1	hypothetical protein PRUPE_ppa004805mg	2.23e-44	176.178	7.53997	0.354843	2.27616	-0.155891	0.876119	AT5G52450
Fm_contig_602	gi|462395889	gb|EMJ01688.1	hypothetical protein PRUPE_ppa012867mg	2.11e-26	125.358	32.2278	-1.35298	1.35606	0.997727	0.318412	AT2G31400
Fm_contig_603	gi|225452270	ref|XP_002270233.1	PREDICTED: 31 kDa ribonucleoprotein, chloroplastic-like	4.59e-122	428.497	949.114	-0.339981	0.793361	0.428537	0.66826	AT4G24770
Fm_contig_604	gi|225452270	ref|XP_002270233.1	PREDICTED: 31 kDa ribonucleoprotein, chloroplastic-like	1.75e-124	436.521	888.333	-0.40034	0.798202	0.501555	0.61598	AT4G24770
Fm_contig_605	gi|462406976	gb|EMJ12440.1	hypothetical protein PRUPE_ppa004805mg	2.75e-09	68.7424	6.33103	-0.130584	2.43814	0.0535616	0.957284	AT1G73700
Fm_contig_606	-	-	-	-	-	0.906706	7.50256	6.44574	-0.399492	0.689531	-
Fm_contig_607	gi|118489922	gb|ABK96758.1	unknown	3.3e-106	375.894	59.5403	-0.161281	1.08105	0.149192	0.881402	AT2G33435
Fm_contig_608	gi|225455902	ref|XP_002276180.1	PREDICTED: serine/threonine-protein phosphatase 2A 65 kDa regulatory subunit A beta isoform	0	1273.27	823.543	-0.38005	0.798966	0.475681	0.634302	AT3G25800
Fm_contig_609	gi|470120606	ref|XP_004296390.1	PREDICTED: splicing factor U2AF 50 kDa subunit-like	7.5e-155	537.271	285.978	-0.0189388	0.837679	0.022612	0.98196	AT2G33440
Fm_contig_610	gi|462411915	gb|EMJ16964.1	hypothetical protein PRUPE_ppa009554mg	6.13e-149	517.656	1046.55	0.351131	0.792166	-0.44325	0.657585	AT2G20890
Fm_contig_611	gi|223006833	gb|ACM69363.1	4-coumarate:CoA ligase	2.77e-288	979.943	19.5817	-1.06019	1.56593	0.677041	0.49838	AT3G21240
Fm_contig_612	gi|255549918	ref|XP_002516010.1	sugar transporter, putative	7.14e-29	128.033	0.906706	7.50256	6.44574	-0.399492	0.689531	AT1G79820
Fm_contig_613	gi|470134092	ref|XP_004302890.1	PREDICTED: probable plastidic glucose transporter 3-like	1.33e-36	152.997	0.604471	6.9176	6.84292	-0.290824	0.771186	AT1G79820
Fm_contig_614	gi|462414031	gb|EMJ19080.1	hypothetical protein PRUPE_ppa004915mg	2.75e-73	266.674	10.5623	1.13245	2.03456	-0.556602	0.577799	AT1G79820
Fm_contig_615	gi|462400387	gb|EMJ06055.1	hypothetical protein PRUPE_ppa004615mg	2.28e-92	329.977	101.821	0.745025	0.996681	-0.747502	0.454761	AT1G67300
Fm_contig_616	gi|470122462	ref|XP_004297260.1	PREDICTED: uncharacterized protein LOC101292592	5.08e-125	438.305	166.468	0.247928	0.893666	-0.277424	0.781455	AT1G69330
Fm_contig_617	gi|462414810	gb|EMJ19547.1	hypothetical protein PRUPE_ppa010986mg	3.81e-74	272.47	124.282	2.54338	1.20095	-2.1178	0.0341923	AT2G46690
Fm_contig_618	gi|297744076	emb|CBI37046.3	unnamed protein product	2.64e-127	445.883	306.642	1.28245	0.932915	-1.37466	0.169236	AT3G62080
Fm_contig_619	gi|449437970	ref|XP_004136763.1	PREDICTED: E3 ubiquitin protein ligase RIE1-like	1.36e-138	483.33	46.1466	0.405469	1.16848	-0.347002	0.72859	AT1G68070
Fm_contig_620	gi|462421661	gb|EMJ25924.1	hypothetical protein PRUPE_ppa024900mg	9.44e-125	437.413	48.5326	1.81283	1.29514	-1.39972	0.161598	AT1G52820
Fm_contig_621	gi|255540443	ref|XP_002511286.1	ribonucleoprotein, chloroplast, putative	3.98e-130	455.245	570.302	-0.657912	0.830593	0.792102	0.428301	AT3G48330
Fm_contig_622	-	-	-	-	-	8.30352	2.00692	2.37865	-0.843715	0.398829	AT3G04440
Fm_contig_623	gi|462414421	gb|EMJ19158.1	hypothetical protein PRUPE_ppa005227mg	3.57e-93	332.652	56.8361	0.0298806	1.09386	-0.0273135	0.97821	AT2G38630
Fm_contig_624	gi|543177123	gb|AGV54583.1	hypothetical protein	1.32e-88	317.495	59.1586	-0.262181	1.08441	0.241776	0.808954	AT2G38630
Fm_contig_625	gi|462414421	gb|EMJ19158.1	hypothetical protein PRUPE_ppa005227mg	7.59e-275	935.364	382.073	0.187063	0.82184	-0.227611	0.819949	AT3G54190
Fm_contig_626	-	-	-	-	-	11.994	0.925999	1.91214	-0.484269	0.628195	-
Fm_contig_627	gi|224116704	ref|XP_002331857.1	predicted protein	6.69e-63	240.373	276.752	-0.827657	0.883777	0.936503	0.349014	AT4G18100
Fm_contig_628	gi|255553919	ref|XP_002518000.1	diacylglycerol kinase, alpha, putative	2.08e-48	195.793	72.5365	0.387023	1.04165	-0.371546	0.710231	AT2G20900
Fm_contig_629	-	-	-	-	-	12.3121	3.79542	2.46611	-1.53902	0.1238	-
Fm_contig_630	gi|502136705	ref|XP_004502796.1	PREDICTED: uncharacterized protein LOC101498082	4.6e-24	119.563	50.187	-0.35015	1.13383	0.308825	0.757455	AT2G38630
Fm_contig_631	gi|255553919	ref|XP_002518000.1	diacylglycerol kinase, alpha, putative	1.17e-46	190.444	90.1138	0.506846	1.00173	-0.505965	0.612881	AT2G20900
Fm_contig_632	gi|269980509	gb|ACZ56426.1	2-cys peroxiredoxin	9.9e-62	228.336	277.913	-0.345323	0.847628	0.407402	0.683713	AT5G06290
Fm_contig_633	gi|269980509	gb|ACZ56426.1	2-cys peroxiredoxin	9.9e-62	228.336	232.403	-0.320062	0.860886	0.371785	0.710053	AT5G06290
Fm_contig_634	gi|508716535	gb|EOY08432.1	2-cysteine peroxiredoxin B	1.65e-69	259.988	818.946	-0.494222	0.80635	0.612916	0.539932	AT5G06290
Fm_contig_635	-	-	-	-	-	71.8843	0.850679	1.07671	-0.79007	0.429487	AT5G43810
Fm_contig_636	gi|502122573	ref|XP_004497811.1	PREDICTED: genome polyprotein-like	1.48e-55	217.637	21.9995	-0.594531	1.47789	0.402286	0.687474	ATMG00860
Fm_contig_637	gi|14575753	ref|NP_127504.1	ORF I polyprotein	1.83e-113	399.966	18.9136	-0.398064	1.55561	0.255893	0.798034	ATMG00860
Fm_contig_638	-	-	-	-	-	25.2605	0.432011	1.41363	-0.305601	0.759909	-
Fm_contig_639	gi|224127917	ref|XP_002329209.1	tir-nbs-lrr resistance protein	6e-133	464.606	2146.7	-1.39983	0.892719	1.56805	0.116869	AT1G64070
Fm_contig_640	gi|224127917	ref|XP_002329209.1	tir-nbs-lrr resistance protein	1.05e-118	417.352	440.85	-0.508911	0.829534	0.613494	0.53955	AT5G22690
Fm_contig_641	gi|357462141	ref|XP_003601352.1	Tir-nbs-lrr resistance protein	3.24e-17	96.8274	86.7733	0.190166	0.99491	-0.191135	0.84842	AT5G17890
Fm_contig_642	gi|14575753	ref|NP_127504.1	ORF I polyprotein	7.34e-139	484.221	255.246	0.0802203	0.847116	-0.0946948	0.924557	AT5G48070
Fm_contig_643	gi|82055772	sp|Q6XKE6.1	POLG_PVCV2 RecName: Full=Genome polyprotein; Contains: RecName: Full=Movement protein; Short=MP; Contains: RecName: Full=Capsid protein; Short=CP; Contains: RecName: Full=Aspartic protease; Short=PR; Contains: RecName: Full=Reverse transcriptase; Short=RT	1.91e-188	648.719	649.599	-0.575812	0.819249	0.702857	0.482145	AT3G61220
Fm_contig_644	gi|502128859	ref|XP_004500104.1	PREDICTED: genome polyprotein-like	1.74e-36	157.455	3.46775	0.13245	3.20241	-0.0413564	0.967012	AT2G23460
Fm_contig_645	gi|357471111	ref|XP_003605840.1	NBS-LRR resistance-like protein 4G	2.37e-90	323.29	1318.6	-0.253848	0.782886	0.32425	0.745749	AT5G17680
Fm_contig_646	-	-	-	-	-	3.08598	-2.03747	3.45834	0.589142	0.555766	AT4G19500
Fm_contig_647	gi|34328897	gb|AAO67369.1	polyprotein 1	1.07e-143	500.27	109.346	0.534067	0.968295	-0.551551	0.581256	-
Fm_contig_648	-	-	-	-	-	0.604471	6.9176	6.84292	-0.290824	0.771186	AT5G38040
Fm_contig_649	gi|14575753	ref|NP_127504.1	ORF I polyprotein	5.72e-47	191.335	6.41057	0.662965	2.46417	-0.269037	0.787901	AT1G75790
Fm_contig_650	gi|255555357	ref|XP_002518715.1	leucine-rich repeat-containing protein, putative	1.41e-93	333.989	795.213	-0.731504	0.827109	0.884414	0.376473	AT5G17680
Fm_contig_651	gi|462394828	gb|EMJ00627.1	hypothetical protein PRUPE_ppa026529mg, partial	8.03e-10	70.9714	5.12209	-0.86755	2.68336	0.323307	0.746463	AT4G19500
Fm_contig_652	gi|451798988	gb|AGF69192.1	TMV resistance protein N-like protein 6	1.97e-31	143.19	86.7733	-0.881764	1.03077	0.855447	0.392304	AT4G14370
Fm_contig_653	-	-	-	-	-	13.5688	0.0710498	1.77082	-0.0401193	0.967998	AT2G24720
Fm_contig_654	-	-	-	-	-	120.481	0.271278	0.938738	-0.288978	0.772598	-
Fm_contig_655	gi|255561532	ref|XP_002521776.1	kinase, putative	3.35e-131	458.811	336.69	-0.626092	0.852795	0.734168	0.462846	AT5G47850
Fm_contig_656	gi|255561532	ref|XP_002521776.1	kinase, putative	8.47e-131	457.474	324.887	-0.529133	0.847647	0.624241	0.532469	AT5G47850
Fm_contig_657	gi|470107051	ref|XP_004289864.1	PREDICTED: amino acid permease 2-like	1.11e-141	493.583	105.83	0.882183	1.00259	-0.879899	0.378914	AT5G09220
Fm_contig_658	-	-	-	-	-	6.2674	2.71741	2.84799	-0.954139	0.340013	-
Fm_contig_659	gi|298953299	gb|ADI99934.1	TIR-NBS-LRR-AAA+ATPase class resistance protein	1.55e-19	101.285	49.3598	-0.307082	1.13779	0.269897	0.78724	AT5G36930
Fm_contig_660	gi|357471111	ref|XP_003605840.1	NBS-LRR resistance-like protein 4G	3.68e-143	498.487	47.0374	-2.25221	1.3368	1.68477	0.0920323	AT5G36930
Fm_contig_661	-	-	-	-	-	269.403	0.701816	0.876487	-0.80071	0.423299	-
Fm_contig_662	gi|255579015	ref|XP_002530359.1	conserved hypothetical protein	1.04e-35	157.455	1146.89	-0.46062	0.796487	0.578318	0.563049	AT4G26850
Fm_contig_663	gi|319739581	gb|ADV59925.1	putative GDP-L-galactose-pyrophosphatase	1.12e-218	749.022	2562.8	-0.340308	0.778675	0.437039	0.662083	AT4G26850
Fm_contig_664	gi|470142425	ref|XP_004306908.1	PREDICTED: armadillo repeat-containing kinesin-like protein 2-like	1.98e-100	356.725	23.3676	0.0255351	1.43932	-0.017738	0.985848	AT1G01950
Fm_contig_665	gi|470142425	ref|XP_004306908.1	PREDICTED: armadillo repeat-containing kinesin-like protein 2-like	2.35e-99	353.158	21.9359	0.0565014	1.47295	-0.0383563	0.969404	AT1G01950
Fm_contig_666	gi|508782995	gb|EOY30251.1	Cysteine proteinases superfamily protein	5.52e-198	680.37	1373.55	1.12506	0.861743	-1.30556	0.191702	AT5G60360
Fm_contig_667	gi|508782995	gb|EOY30251.1	Cysteine proteinases superfamily protein	7.52e-198	679.924	928.658	-0.188674	0.787792	0.239501	0.810717	AT5G60360
Fm_contig_668	gi|462399969	gb|EMJ05637.1	hypothetical protein PRUPE_ppa026994mg, partial	7.72e-32	142.298	59.079	-0.348176	1.087	0.32031	0.748733	AT2G33180
Fm_contig_669	gi|462399969	gb|EMJ05637.1	hypothetical protein PRUPE_ppa026994mg, partial	2.06e-31	140.961	59.4767	0.0764163	1.0819	-0.0706283	0.943694	AT2G33180
Fm_contig_670	gi|225455902	ref|XP_002276180.1	PREDICTED: serine/threonine-protein phosphatase 2A 65 kDa regulatory subunit A beta isoform	0	1276.4	359.31	-0.0505902	0.822662	0.0614991	0.950962	AT3G25800
Fm_contig_671	gi|502136069	ref|XP_004502549.1	PREDICTED: LOW QUALITY PROTEIN: wall-associated receptor kinase 2-like	8.51e-260	885.435	285.644	-2.01936	1.03627	1.94868	0.0513337	AT1G21270
Fm_contig_672	gi|224120698	ref|XP_002318395.1	predicted protein	3.54e-62	239.481	28.8555	-0.596902	1.34719	0.443073	0.657713	AT1G37113
Fm_contig_673	gi|14575753	ref|NP_127504.1	ORF I polyprotein	9.5e-116	407.545	22.2222	-0.785088	1.48119	0.530042	0.596083	ATMG00860
Fm_contig_674	gi|145408226	gb|ABP65665.1	VTC2-like protein	9.52e-159	550.199	2368.36	-0.269637	0.776055	0.34745	0.728253	AT4G26850
Fm_contig_675	gi|462415376	gb|EMJ20113.1	hypothetical protein PRUPE_ppa001323mg	0	1253.21	118.842	-0.288687	0.93923	0.307369	0.758563	AT1G01950
Fm_contig_676	gi|460405513	ref|XP_004248220.1	PREDICTED: uncharacterized protein LOC101254243 isoform 2	1.14e-12	82.1162	61.9423	-0.352977	1.07461	0.328472	0.742554	AT2G33180
Fm_contig_677	gi|225380880	gb|ACN88681.1	VTC2-like protein	3.72e-82	296.097	439.864	-0.527964	0.830989	0.635348	0.525202	AT4G26850
Fm_contig_678	gi|145408226	gb|ABP65665.1	VTC2-like protein	3.27e-77	280.94	89.6843	-1.29303	1.06673	1.21214	0.225457	AT4G26850
Fm_contig_679	gi|15222527	ref|NP_176560.1	TIR-NBS-LRR class disease resistance protein	0.000172	53.1397	0.302235	5.9176	6.91852	-0.143116	0.886198	AT3G51560
Fm_contig_680	gi|297836396	ref|XP_002886080.1	hypothetical protein ARALYDRAFT_480565	1.31e-09	70.9714	24.1311	0.517114	1.44098	-0.358858	0.719701	AT4G19500
Fm_contig_681	gi|462415376	gb|EMJ20113.1	hypothetical protein PRUPE_ppa001323mg	1.06e-109	387.484	12.4394	0.199564	1.83797	-0.108575	0.913539	AT1G01950
Fm_contig_682	gi|462394852	gb|EMJ00651.1	hypothetical protein PRUPE_ppa026840mg	3.76e-32	146.31	29.5236	-1.03747	1.36384	0.760703	0.446834	AT1G63880
Fm_contig_683	gi|470130928	ref|XP_004301353.1	PREDICTED: TMV resistance protein N-like	2.35e-22	113.768	39.1633	-1.06019	1.25657	0.84372	0.398826	AT5G17680
Fm_contig_684	gi|255553919	ref|XP_002518000.1	diacylglycerol kinase, alpha, putative	1.8e-88	317.049	61.8787	-0.123205	1.07045	0.115099	0.908367	AT2G20900
Fm_contig_685	-	-	-	-	-	6.0288	-0.282587	2.48923	0.113526	0.909614	AT5G54148
Fm_contig_686	gi|302399099	gb|ADL36844.1	TLP domain class transcription factor	2.64e-46	186.878	138.631	0.768217	0.950855	-0.807919	0.419137	AT1G53320
Fm_contig_687	gi|462394612	gb|EMJ00411.1	hypothetical protein PRUPE_ppa021808mg, partial	2.43e-27	130.262	43.6491	-2.32698	1.36898	1.69979	0.0891696	AT1G63880
Fm_contig_688	gi|224094765	ref|XP_002310227.1	predicted protein	0.00143	54.4771	4707.79	0.547644	0.788653	-0.694398	0.487432	AT1G19397
Fm_contig_689	gi|462422206	gb|EMJ26469.1	hypothetical protein PRUPE_ppa001486mg	0	1279.52	6333.9	1.07651	0.84363	-1.27604	0.20194	AT1G69220
Fm_contig_690	gi|255635813	gb|ACU18255.1	unknown	5.3e-114	401.75	15.2231	-0.250878	1.68845	0.148588	0.881879	AT1G26570
Fm_contig_691	gi|548843877	gb|ERN03531.1	hypothetical protein AMTR_s00003p00271270	2.66e-118	416.015	82.4466	-0.241615	1.00449	0.240537	0.809914	AT2G20900
Fm_contig_692	gi|45272580	gb|AAS57722.1	diacylglycerol kinase	6.14e-25	122.683	58.2519	1.33408	1.18062	-1.12998	0.258483	AT2G20900
Fm_contig_693	-	-	-	-	-	24.497	-0.0374747	1.41468	0.026493	0.978864	AT5G51120
Fm_contig_694	gi|462410495	gb|EMJ15829.1	hypothetical protein PRUPE_ppa002948mg	5.65e-20	106.189	19.5976	-0.0374747	1.53382	0.0244354	0.980505	AT4G19900
Fm_contig_695	-	-	-	-	-	2.41788	8.9176	4.44124	-0.898416	0.368964	-
Fm_contig_696	gi|449465603	ref|XP_004150517.1	PREDICTED: probable serine/threonine-protein kinase At1g18390-like	1.87e-10	75.4293	54.5455	1.09768	1.17213	-0.93648	0.349026	AT1G18390
Fm_contig_697	-	-	-	-	-	3.46775	0.13245	3.20241	-0.0413564	0.967012	AT1G53460
Fm_contig_698	gi|508773747	gb|EOY21003.1	Phosphatase 2A subunit A2, 65,PP2AA2 isoform 1	1.34e-43	174.395	2.64058	1.13245	3.73572	-0.303134	0.761788	AT3G25800
Fm_contig_699	gi|462414494	gb|EMJ19231.1	hypothetical protein PRUPE_ppa006002mg	2.23e-08	68.2966	10.9282	-0.172404	1.93026	0.0893195	0.928828	AT5G51980
Fm_contig_700	-	-	-	-	-	51.8413	1.42581	1.22445	-1.16444	0.244246	AT5G03250
Fm_contig_701	gi|225440288	ref|XP_002284203.1	PREDICTED: ubiquitin-conjugating enzyme E2-17 kDa isoform 2	1.27e-99	354.05	2620.55	1.23636	0.869114	-1.42255	0.154868	AT1G64230
Fm_contig_702	gi|357494623	ref|XP_003617600.1	hypothetical protein MTR_5g093390	1.3e-32	144.527	43.4582	-0.996833	1.21623	0.819607	0.41244	AT5G55120
Fm_contig_703	gi|502160423	ref|XP_004511740.1	PREDICTED: DNA repair endonuclease UVH1-like isoform X1	6.82e-281	955.424	122.326	0.632021	0.957398	-0.660141	0.509163	AT5G41150
Fm_contig_704	gi|94404555	gb|ABF17940.1	putative chloroplast chlorophyll a/b-binding protein	2.31e-42	177.07	9086.1	0.681863	0.798198	-0.854248	0.392968	AT2G34430
Fm_contig_705	gi|462418720	gb|EMJ22983.1	hypothetical protein PRUPE_ppa005699mg	6.3e-56	214.962	323.28	1.84718	1.00828	-1.83201	0.0669506	AT5G25610
Fm_contig_706	gi|526117780	ref|NP_001268112.1	RD22-like protein precursor	1.42e-170	589.428	1712.12	2.2771	1.02363	-2.22453	0.0261131	AT5G25610
Fm_contig_707	-	-	-	-	-	12.4394	0.199564	1.83797	-0.108575	0.913539	-
Fm_contig_708	-	-	-	-	-	16.607	2.00692	1.81948	-1.10301	0.270022	-
Fm_contig_709	gi|508773747	gb|EOY21003.1	Phosphatase 2A subunit A2, 65,PP2AA2 isoform 1	7.03e-38	155.226	1.65434	-8.37011	5.23087	0.935795	0.349379	AT3G25800
Fm_contig_710	gi|462422486	gb|EMJ26749.1	hypothetical protein PRUPE_ppa003299m2g	0	1273.72	203.341	-0.166541	0.86849	0.191762	0.847928	AT3G25800
Fm_contig_711	-	-	-	-	-	1.81341	8.50256	4.91255	-0.727736	0.466775	-
Fm_contig_712	-	-	-	-	-	3.91315	-2.45251	3.17168	0.773247	0.439376	-
Fm_contig_713	gi|502156290	ref|XP_004510400.1	PREDICTED: uncharacterized protein LOC101515491	3.31e-17	93.7068	1.81341	8.50256	4.91255	-0.727736	0.466775	AT5G49140
Fm_contig_714	gi|359496026	ref|XP_002277166.2	PREDICTED: TMV resistance protein N-like	1.31e-140	490.017	53.8933	-0.0374747	1.10862	0.0338061	0.973032	AT5G17680
Fm_contig_715	gi|462394612	gb|EMJ00411.1	hypothetical protein PRUPE_ppa021808mg, partial	4e-25	124.467	435.855	-0.791822	0.854197	0.926982	0.353936	AT4G16860
Fm_contig_716	-	-	-	-	-	7.23774	0.247928	2.31147	-0.107256	0.914586	AT3G02600
Fm_contig_717	gi|148927396	gb|ABR19829.1	cysteine proteinase	3.09e-27	124.021	90.4002	1.40215	1.08964	-1.2868	0.198164	AT5G60360
Fm_contig_718	gi|297848164	ref|XP_002891963.1	predicted protein	1.48e-13	83.0078	17.4501	-4.18948	2.06415	2.02963	0.0423937	AT4G14370
Fm_contig_719	gi|508775041	gb|EOY22297.1	31-kDa RNA binding protein	1.84e-17	97.2732	4749.09	-1.30599	0.874759	1.49297	0.135444	AT4G24770
Fm_contig_720	gi|397911865	gb|AFO69197.1	cytochrome c biogenesis FC (mitochondrion)	2.84e-123	432.509	20503.5	0.607797	0.790037	-0.769321	0.441703	ATMG00180
Fm_contig_721	gi|297734072	emb|CBI15319.3	unnamed protein product	1.16e-121	427.16	82.8761	-0.578043	1.01742	0.568151	0.569933	AT3G26850
Fm_contig_722	gi|297734072	emb|CBI15319.3	unnamed protein product	2.57e-120	422.702	44.4445	-0.785088	1.19312	0.658015	0.510528	AT3G26850
Fm_contig_723	gi|462406046	gb|EMJ11510.1	hypothetical protein PRUPE_ppa002296mg	8.8e-26	125.358	154.394	-0.425795	0.908489	0.468687	0.639293	AT2G33480
Fm_contig_724	gi|462406046	gb|EMJ11510.1	hypothetical protein PRUPE_ppa002296mg	2.31e-25	124.021	180.021	-0.378218	0.888377	0.425744	0.670295	AT2G33480
Fm_contig_725	-	-	-	-	-	4.51762	-1.45251	2.86962	0.506167	0.61274	AT1G47760
Fm_contig_726	-	-	-	-	-	36.7614	-0.768014	1.25792	0.610543	0.541502	AT2G16700
Fm_contig_727	gi|255555349	ref|XP_002518711.1	leucine-rich repeat containing protein, putative	0.00088	53.1397	6.9196	-4.45251	2.92271	1.5234	0.127658	AT4G19510
Fm_contig_728	gi|508713740	gb|EOY05637.1	Time for coffee, putative isoform 1	1.5e-150	523.005	442.87	0.700021	0.846286	-0.827164	0.408144	AT3G22380
Fm_contig_729	gi|508713740	gb|EOY05637.1	Time for coffee, putative isoform 1	1.06e-152	530.138	451.571	0.158312	0.812355	-0.194877	0.845489	AT3G22380
Fm_contig_730	gi|462422413	gb|EMJ26676.1	hypothetical protein PRUPE_ppa000148mg	5.39e-139	484.667	626.502	0.219105	0.800572	-0.273681	0.78433	AT3G22380
Fm_contig_731	gi|359493487	ref|XP_003634612.1	PREDICTED: TMV resistance protein N-like	1.51e-141	493.137	74.5726	0.391369	1.03545	-0.377965	0.705457	AT5G36930
Fm_contig_732	gi|225423507	ref|XP_002269692.1	PREDICTED: UDP-glucose 6-dehydrogenase-like isoform 1	1.63e-71	263.108	32.2119	0.996795	1.34501	-0.741103	0.458631	AT5G15490
Fm_contig_733	-	-	-	-	-	20.2975	1.3251	1.6045	-0.825857	0.408885	AT5G17910
Fm_contig_734	gi|224094765	ref|XP_002310227.1	predicted protein	0.0471	47.7902	848.247	0.917377	0.845835	-1.08458	0.278109	AT1G19397
Fm_contig_735	gi|255569365	ref|XP_002525650.1	Pyridoxin biosynthesis protein PDX1, putative	9.52e-159	550.199	790.568	-0.451206	0.804371	0.560946	0.574834	AT5G01410
Fm_contig_736	gi|462406004	gb|EMJ11468.1	hypothetical protein PRUPE_ppa003147mg	1.67e-230	788.252	652.685	0.401366	0.807745	-0.496893	0.619265	AT4G10840
Fm_contig_737	gi|462411055	gb|EMJ16104.1	hypothetical protein PRUPE_ppa000399mg	0	1607.17	1117.46	0.39315	0.79314	-0.495683	0.620118	AT1G67230
Fm_contig_738	gi|462405640	gb|EMJ11104.1	hypothetical protein PRUPE_ppa004205mg	7.84e-10	74.0919	42.0425	-0.526513	1.1974	0.439715	0.660144	AT2G03470
Fm_contig_739	gi|508704726	gb|EOX96622.1	Plasma-membrane choline transporter family protein isoform 1	8.34e-287	975.039	155.285	0.652284	0.926177	-0.704272	0.481263	AT5G13760
Fm_contig_740	gi|356536427	ref|XP_003536739.1	PREDICTED: dihydroorotate dehydrogenase (quinone), mitochondrial-like	1.56e-139	486.45	151.324	-0.26982	0.904493	0.298314	0.765464	AT5G23300
Fm_contig_741	gi|225434584	ref|XP_002278391.1	PREDICTED: probable pyridoxal biosynthesis protein PDX1-like	2.82e-37	160.13	114.118	-0.862156	0.981834	0.87811	0.379884	AT5G01410
Fm_contig_742	gi|225434584	ref|XP_002278391.1	PREDICTED: probable pyridoxal biosynthesis protein PDX1-like	2.58e-37	160.13	102.84	0.287027	0.965748	-0.297204	0.766311	AT5G01410
Fm_contig_743	-	-	-	-	-	74.8907	-0.563544	1.0382	0.54281	0.58726	AT3G29200
Fm_contig_744	-	-	-	-	-	88.4277	0.13245	0.989691	-0.133827	0.89354	AT5G47280
Fm_contig_745	-	-	-	-	-	669.276	-0.138774	0.795819	0.174382	0.861565	AT4G21710
Fm_contig_746	gi|470112634	ref|XP_004292537.1	PREDICTED: TMV resistance protein N-like	1.1e-19	101.731	30.7326	-0.86755	1.33481	0.649945	0.515728	AT5G36930
Fm_contig_747	gi|124360568	gb|ABD33387.2	TIR	4.32e-48	193.564	224.068	-1.00984	0.918823	1.09906	0.27174	AT5G36930
Fm_contig_748	-	-	-	-	-	37.4613	-0.0453368	1.22971	0.0368709	0.970588	AT4G36150
Fm_contig_749	-	-	-	-	-	12.7893	-3.25987	2.09923	1.55288	0.120451	AT4G19880
Fm_contig_750	-	-	-	-	-	506.976	0.325758	0.813324	-0.400523	0.688771	AT1G15410
Fm_contig_751	-	-	-	-	-	117.426	-0.122807	0.93753	0.130993	0.895781	-
Fm_contig_752	-	-	-	-	-	267.558	-0.147658	0.843978	0.174957	0.861113	AT1G15410
Fm_contig_753	gi|462396520	gb|EMJ02319.1	hypothetical protein PRUPE_ppa020912mg	1.91e-18	101.285	2.41788	8.9176	4.44124	-0.898416	0.368964	AT2G14080
Fm_contig_754	gi|359491359	ref|XP_002265512.2	PREDICTED: uncharacterized protein LOC100246698	2.5e-156	542.174	917.968	-0.371844	0.79583	0.467244	0.640326	AT4G31200
Fm_contig_755	gi|462394448	gb|EMJ00247.1	hypothetical protein PRUPE_ppa018338mg	0.00041	54.4771	53.0821	-1.45251	1.2019	1.20852	0.226848	AT4G12010
Fm_contig_756	-	-	-	-	-	243.252	0.040004	0.850697	-0.0470217	0.962496	AT3G17790
Fm_contig_757	-	-	-	-	-	124.044	-0.270905	0.932111	0.290639	0.771327	AT4G29970
Fm_contig_758	-	-	-	-	-	13.4892	-0.300509	1.77166	0.169623	0.865307	-
Fm_contig_759	gi|295657130	ref|XP_002789138.1	DUF250 domain-containing protein	0.000246	53.1397	8.51031	-1.08994	2.16659	0.503067	0.614917	-
Fm_contig_760	-	-	-	-	-	400.382	-0.298889	0.822611	0.363345	0.716347	-
Fm_contig_761	-	-	-	-	-	586.973	0.325095	0.807415	-0.402633	0.687218	-
Fm_contig_762	-	-	-	-	-	61.1629	-0.887728	1.10884	0.800593	0.423367	AT3G47790
Fm_contig_763	-	-	-	-	-	54.116	-0.11371	1.10746	0.102679	0.918218	AT1G68070
Fm_contig_764	-	-	-	-	-	122.58	0.159672	0.932609	-0.171206	0.864061	AT1G68930
Fm_contig_765	-	-	-	-	-	43.6173	1.46805	1.2837	-1.1436	0.252788	-
Fm_contig_766	gi|359480674	ref|XP_002277765.2	PREDICTED: heat shock factor protein HSF24-like	4.86e-93	332.206	298.195	0.949269	0.894374	-1.06137	0.28852	AT4G36990
Fm_contig_767	gi|470105773	ref|XP_004289254.1	PREDICTED: uncharacterized protein LOC101305114	0	4851.65	1337.25	-0.433996	0.792024	0.547962	0.583718	AT4G39420
Fm_contig_768	-	-	-	-	-	43.7287	0.266306	1.18057	-0.225571	0.821535	-
Fm_contig_769	gi|462422413	gb|EMJ26676.1	hypothetical protein PRUPE_ppa000148mg	8.55e-32	141.852	82.7966	0.468053	1.01664	-0.460388	0.645238	-
Fm_contig_770	gi|297734072	emb|CBI15319.3	unnamed protein product	2.18e-13	83.8994	20.9497	-0.305671	1.49668	0.204235	0.83817	-
Fm_contig_771	-	-	-	-	-	114.277	0.0449875	0.941793	-0.0477647	0.961904	-
Fm_contig_772	gi|462422413	gb|EMJ26676.1	hypothetical protein PRUPE_ppa000148mg	1.94e-28	130.262	0.604471	6.9176	6.84292	-0.290824	0.771186	-
Fm_contig_773	gi|359494575	ref|XP_002267779.2	PREDICTED: uncharacterized protein LOC100267869	0	1138.65	723.726	0.294331	0.798864	-0.368433	0.71255	AT1G79090
Fm_contig_774	gi|462399861	gb|EMJ05529.1	hypothetical protein PRUPE_ppa005204mg	3.66e-48	194.456	23.0494	-0.86755	1.46713	0.591326	0.554302	AT3G50910
Fm_contig_775	gi|462399861	gb|EMJ05529.1	hypothetical protein PRUPE_ppa005204mg	1.32e-131	460.148	404.773	-0.701333	0.849141	0.825935	0.408841	AT3G50910
Fm_contig_776	-	-	-	-	-	58.57	0.0329146	1.08554	-0.0303179	0.975814	-
Fm_contig_777	-	-	-	-	-	17.8796	1.06206	1.65063	-0.643423	0.51995	-
Fm_contig_778	-	-	-	-	-	21.8723	0.717413	1.50547	-0.476534	0.633694	AT2G31820
Fm_contig_779	gi|508703410	gb|EOX95306.1	WRKY DNA-binding protein 23, putative	1.07e-91	327.748	93.4861	0.230752	0.981373	-0.235129	0.814109	AT4G18170
Fm_contig_780	gi|224115398	ref|XP_002317023.1	predicted protein	3.66e-16	95.0442	82.3989	0.162824	1.00496	-0.162016	0.871293	AT1G79080
Fm_contig_781	-	-	-	-	-	17.9273	-0.86755	1.60448	0.540707	0.588709	-
Fm_contig_782	-	-	-	-	-	6.55373	-0.77444	2.40632	0.321836	0.747577	AT4G38640
Fm_contig_783	-	-	-	-	-	5.72656	-0.452512	2.54618	0.177723	0.85894	AT1G67230
Fm_contig_784	gi|508699137	gb|EOX91033.1	Uncharacterized protein TCM_000342	1.11e-49	197.131	75.7179	-0.590016	1.0373	0.568802	0.569491	AT3G50910
Fm_contig_785	gi|508699137	gb|EOX91033.1	Uncharacterized protein TCM_000342	2.61e-48	193.564	147.539	-1.07675	0.96823	1.11209	0.2661	AT3G50910
Fm_contig_786	gi|508724686	gb|EOY16583.1	SEUSS transcriptional co-regulator isoform 1	0	1440.45	1802.18	0.136152	0.774857	-0.175708	0.860523	AT1G43850
Fm_contig_787	gi|462397483	gb|EMJ03151.1	hypothetical protein PRUPE_ppa004586mg	2.01e-168	582.296	203.802	0.333892	0.875289	-0.381461	0.702861	AT2G19520
Fm_contig_788	gi|224054853	ref|XP_002298376.1	predicted protein	2.7e-26	123.575	95.8563	-0.302765	0.976335	0.310107	0.75648	AT5G59770
Fm_contig_789	gi|462420947	gb|EMJ25210.1	hypothetical protein PRUPE_ppa014981mg	1.49e-159	552.873	264.313	0.17665	0.846263	-0.208738	0.834653	AT4G24320
Fm_contig_790	-	-	-	-	-	91.7682	-0.554392	0.995953	0.556647	0.577768	AT2G01070
Fm_contig_791	-	-	-	-	-	26.0718	-0.412984	1.3873	0.297692	0.765938	AT1G02850
Fm_contig_792	-	-	-	-	-	7.92175	1.13245	2.29352	-0.493755	0.621479	-
Fm_contig_793	-	-	-	-	-	32.8005	0.414221	1.29489	-0.319886	0.749054	AT1G15410
Fm_contig_794	-	-	-	-	-	56.3271	0.430974	1.10906	-0.388591	0.697579	-
Fm_contig_795	gi|462422414	gb|EMJ26677.1	hypothetical protein PRUPE_ppa000151mg	1.56e-48	195.348	79.3924	0.301132	1.01742	-0.295972	0.767251	AT4G32620
Fm_contig_796	gi|462422414	gb|EMJ26677.1	hypothetical protein PRUPE_ppa000151mg	6.58e-46	187.323	60.797	0.869416	1.1199	-0.776328	0.437556	AT4G32620
Fm_contig_797	-	-	-	-	-	3.38822	-1.45251	3.25887	0.445707	0.655809	AT5G55340
Fm_contig_798	-	-	-	-	-	7.46044	-0.315009	2.26826	0.138879	0.889546	AT1G09790
Fm_contig_799	-	-	-	-	-	688.269	-0.271008	0.798905	0.339227	0.734438	-
Fm_contig_800	-	-	-	-	-	163.143	0.193851	0.894348	-0.216748	0.828405	AT4G36480
Fm_contig_801	-	-	-	-	-	454.101	0.0682384	0.810453	-0.0841942	0.932902	AT4G21710
Fm_contig_802	gi|508699137	gb|EOX91033.1	Uncharacterized protein TCM_000342	3.4e-08	67.8508	44.0627	-0.937939	1.20702	0.777072	0.437116	AT5G66480
Fm_contig_803	-	-	-	-	-	17.7842	-0.337035	1.59101	0.21184	0.832232	-
Fm_contig_804	gi|462411055	gb|EMJ16104.1	hypothetical protein PRUPE_ppa000399mg	1.12e-65	243.493	55.0386	0.284453	1.10912	-0.256464	0.797593	AT1G67230
Fm_contig_805	gi|508699137	gb|EOX91033.1	Uncharacterized protein TCM_000342	4.12e-08	67.8508	66.285	-0.886165	1.08894	0.813788	0.415766	AT2G29110
Fm_contig_806	gi|508784090	gb|EOY31346.1	Enhancer of polycomb-like transcription factor protein, putative isoform 1	0	1466.3	343.896	0.0815691	0.825839	-0.0987676	0.921323	AT4G32620
Fm_contig_807	-	-	-	-	-	912.719	0.0612592	0.785907	-0.0779433	0.937873	AT4G21710
Fm_contig_808	-	-	-	-	-	321.372	-0.144798	0.830824	0.174286	0.861641	AT4G21710
Fm_contig_809	gi|297744422	emb|CBI37684.3	unnamed protein product	0.00089	52.6939	20.1225	-0.198756	1.51816	0.130922	0.895837	AT1G32900
Fm_contig_810	gi|147807723	emb|CAN77758.1	hypothetical protein VITISV_035945	1.09e-24	114.659	0.604471	6.9176	6.84292	-0.290824	0.771186	AT4G39420
Fm_contig_811	gi|297744422	emb|CBI37684.3	unnamed protein product	1.14e-148	516.764	259.381	0.748585	0.883689	-0.84711	0.396934	AT4G39160
Fm_contig_812	gi|297744422	emb|CBI37684.3	unnamed protein product	0.000473	53.5855	26.9785	-0.300509	1.36898	0.219516	0.826248	AT1G32900
Fm_contig_813	gi|384237239	gb|AFH74974.1	ammonium transporter AMT1;1	1.02e-80	294.314	345.184	0.37061	0.835504	-0.443573	0.657351	AT4G13510
Fm_contig_814	gi|462410677	gb|EMJ16011.1	hypothetical protein PRUPE_ppa002358m1g, partial	1.61e-232	794.939	129.659	2.85798	1.24285	-2.29954	0.0214744	AT3G21090
Fm_contig_815	gi|225435834	ref|XP_002283791.1	PREDICTED: pentatricopeptide repeat-containing protein At5g56310	2.06e-227	777.999	95.5382	-0.517607	0.986355	0.52477	0.599743	AT5G56310
Fm_contig_816	gi|508719906	gb|EOY11803.1	Phytochrome A	3.11e-273	930.014	225.388	1.3441	0.963538	-1.39495	0.16303	AT1G09570
Fm_contig_817	gi|462411629	gb|EMJ16678.1	hypothetical protein PRUPE_ppa006596mg	2.38e-219	751.251	481.127	0.748833	0.847148	-0.883941	0.376728	AT5G17230
Fm_contig_818	gi|462411629	gb|EMJ16678.1	hypothetical protein PRUPE_ppa006596mg	4.75e-215	736.986	259.97	0.675748	0.876916	-0.770592	0.440949	AT5G17230
Fm_contig_819	-	-	-	-	-	94.1542	-0.893781	1.01666	0.879138	0.379327	-
Fm_contig_820	gi|462411055	gb|EMJ16104.1	hypothetical protein PRUPE_ppa000399mg	4.76e-120	421.81	100.676	0.569403	0.98503	-0.578052	0.563229	AT1G67230
Fm_contig_821	gi|502155399	ref|XP_004510058.1	PREDICTED: uncharacterized protein LOC101507236	7.36e-11	73.2004	1894.6	1.56359	0.91757	-1.70405	0.0883714	AT4G27050
Fm_contig_822	-	-	-	-	-	85.6598	0.436784	1.00781	-0.433395	0.664728	AT4G21710
Fm_contig_823	-	-	-	-	-	285.533	0.00996629	0.837831	-0.011892	0.990512	AT4G21710
Fm_contig_824	gi|462411055	gb|EMJ16104.1	hypothetical protein PRUPE_ppa000399mg	1.74e-176	609.043	390.186	0.329977	0.826293	-0.399342	0.689641	AT1G67230
Fm_contig_825	gi|462411146	gb|EMJ16195.1	hypothetical protein PRUPE_ppa002307mg	0	1156.03	165.259	0.228497	0.893868	-0.255624	0.798241	AT3G01750
Fm_contig_826	-	-	-	-	-	201.177	-0.0330829	0.868082	0.0381136	0.969597	AT4G12650
Fm_contig_827	gi|462396643	gb|EMJ02442.1	hypothetical protein PRUPE_ppa010630mg	2.56e-20	104.406	3.08598	-2.03747	3.45834	0.589142	0.555766	AT4G39160
Fm_contig_828	gi|462407495	gb|EMJ12829.1	hypothetical protein PRUPE_ppa005787mg	7.29e-148	514.089	1334.81	-0.11143	0.778687	0.143104	0.886208	AT4G22240
Fm_contig_829	gi|462407495	gb|EMJ12829.1	hypothetical protein PRUPE_ppa005787mg	1.35e-147	513.198	808.829	0.610402	0.816486	-0.747592	0.454706	AT4G04020
Fm_contig_830	gi|508700950	gb|EOX92846.1	ATP synthase protein I-related	4.76e-120	421.81	471.296	-0.692775	0.841277	0.823484	0.410233	AT2G31040
Fm_contig_831	-	-	-	-	-	134.797	0.194378	0.919444	-0.211405	0.832571	AT3G60350
Fm_contig_832	-	-	-	-	-	110.236	0.376007	0.957791	-0.392574	0.694634	AT2G16990
Fm_contig_833	gi|508713523	gb|EOY05420.1	Core-2/I-branching beta-1,6-N-acetylglucosaminyltransferase family protein, putative	5.97e-185	637.128	91.5296	0.278671	0.987149	-0.282295	0.777717	AT3G24040
Fm_contig_834	gi|470111548	ref|XP_004292009.1	PREDICTED: uncharacterized protein LOC101290725	1.2e-19	101.285	1.43164	-0.452512	4.79081	0.0944527	0.92475	AT5G04860
Fm_contig_835	-	-	-	-	-	15.6049	0.13245	1.67676	-0.0789884	0.937042	AT3G01345
Fm_contig_836	-	-	-	-	-	15.9867	0.501684	1.67698	-0.299155	0.764821	AT3G01345
Fm_contig_837	-	-	-	-	-	322.103	-0.227179	0.832738	0.272812	0.784997	AT3G06450
Fm_contig_838	-	-	-	-	-	64.8374	0.235544	1.06294	-0.221592	0.824631	AT4G14730
Fm_contig_839	-	-	-	-	-	57.536	0.483923	1.10607	-0.437512	0.66174	AT1G69390
Fm_contig_840	-	-	-	-	-	1912.08	0.176965	0.775151	-0.228293	0.819418	AT4G14730
Fm_contig_841	gi|255555349	ref|XP_002518711.1	leucine-rich repeat containing protein, putative	4.04e-39	165.925	290.384	-0.506018	0.853507	0.592871	0.553267	AT5G36930
Fm_contig_842	-	-	-	-	-	279.106	0.252245	0.844497	-0.298689	0.765178	AT2G16990
Fm_contig_843	-	-	-	-	-	71.2321	0.00386609	1.03523	-0.00373141	0.997023	-
Fm_contig_844	gi|356511666	ref|XP_003524544.1	PREDICTED: carbonic anhydrase, chloroplastic	2.18e-155	539.054	3392.02	-0.531722	0.789068	0.673865	0.500397	AT3G01500
Fm_contig_845	gi|225440215	ref|XP_002278511.1	PREDICTED: protein sym-1	6.73e-118	414.678	36.6023	-1.074	1.2819	0.837823	0.40213	AT5G19750
Fm_contig_846	gi|462411977	gb|EMJ17026.1	hypothetical protein PRUPE_ppa010093mg	7.83e-144	500.716	4408.93	0.00440356	0.765823	-0.00574546	0.995416	AT1G06680
Fm_contig_847	gi|462411977	gb|EMJ17026.1	hypothetical protein PRUPE_ppa010093mg	1.01e-129	453.907	2444.24	-0.1261	0.771247	0.163506	0.87012	AT1G06680
Fm_contig_848	-	-	-	-	-	62.006	-0.586813	1.08463	0.541028	0.588488	-
Fm_contig_849	gi|462411055	gb|EMJ16104.1	hypothetical protein PRUPE_ppa000399mg	3.04e-76	276.482	57.7587	0.408782	1.10089	-0.371315	0.710403	AT1G67230
Fm_contig_850	gi|462411055	gb|EMJ16104.1	hypothetical protein PRUPE_ppa000399mg	2.23e-54	208.276	35.9501	-0.168719	1.24551	0.135465	0.892244	AT1G67230
Fm_contig_851	gi|217075873	gb|ACJ86296.1	unknown	1.99e-07	64.2845	6.2674	2.71741	2.84799	-0.954139	0.340013	AT1G27170
Fm_contig_852	gi|470112620	ref|XP_004292530.1	PREDICTED: TMV resistance protein N-like	4.4e-48	194.902	385.573	0.0503587	0.818747	-0.0615035	0.950958	AT5G36930
Fm_contig_853	gi|255555357	ref|XP_002518715.1	leucine-rich repeat-containing protein, putative	4.88e-56	219.866	82.2398	0.0413024	1.00326	-0.041165	0.967164	AT1G27170
Fm_contig_854	gi|255579988	ref|XP_002530828.1	conserved hypothetical protein	7.44e-121	424.485	10353.2	0.581398	0.788836	-0.737028	0.461105	ATMG00510
Fm_contig_855	-	-	-	-	-	0.604471	6.9176	6.84292	-0.290824	0.771186	AT2G38120
Fm_contig_856	gi|297850648	ref|XP_002893205.1	predicted protein	3.84e-08	66.5135	337.979	-0.0522896	0.826418	0.0632759	0.949547	AT4G21710
Fm_contig_857	-	-	-	-	-	162.03	-0.237918	0.895073	0.265811	0.790384	-
Fm_contig_858	-	-	-	-	-	217.609	-0.0320612	0.860449	0.0372643	0.970274	AT2G25160
Fm_contig_859	-	-	-	-	-	32.1642	-0.848441	1.31484	0.645284	0.518743	AT1G67780
Fm_contig_860	gi|462422414	gb|EMJ26677.1	hypothetical protein PRUPE_ppa000151mg	2.09e-166	575.609	86.2325	0.00691941	0.993094	-0.00696441	0.994443	AT4G32620
Fm_contig_861	gi|462422414	gb|EMJ26677.1	hypothetical protein PRUPE_ppa000151mg	3.26e-167	578.284	55.3409	0.298809	1.10809	-0.269657	0.787424	AT4G32620
Fm_contig_862	gi|508716547	gb|EOY08444.1	Late embryogenesis abundant (LEA) hydroxyproline-rich glycoprotein family, putative	3.83e-53	210.059	634.201	0.527828	0.817253	-0.645851	0.518376	AT5G06320
Fm_contig_863	gi|388492980	gb|AFK34556.1	unknown	2.63e-33	146.31	304.017	0.375307	0.844038	-0.444652	0.656571	AT2G35980
Fm_contig_864	gi|388492980	gb|AFK34556.1	unknown	2.63e-33	146.31	543.88	0.404238	0.814616	-0.496227	0.619734	AT2G35980
Fm_contig_865	gi|356505422	ref|XP_003521490.1	PREDICTED: putative syntaxin-24-like	3.18e-56	217.637	323.726	0.202084	0.832372	-0.242778	0.808177	AT5G06320
Fm_contig_866	gi|225463426	ref|XP_002274716.1	PREDICTED: uncharacterized protein LOC100257130	6.04e-305	1035.22	376.537	1.38559	0.934805	-1.48222	0.138282	AT4G18240
Fm_contig_867	-	-	-	-	-	19.4703	1.54749	1.65556	-0.934718	0.349933	AT4G17780
Fm_contig_868	-	-	-	-	-	2780.13	-0.637722	0.799392	0.797763	0.425008	AT1G52230
Fm_contig_869	gi|359496026	ref|XP_002277166.2	PREDICTED: TMV resistance protein N-like	3.74e-63	240.373	58.4587	-0.722119	1.10829	0.651564	0.514682	AT5G36930
Fm_contig_870	gi|359496026	ref|XP_002277166.2	PREDICTED: TMV resistance protein N-like	1.93e-41	173.058	9.05115	0.795415	2.13517	-0.372525	0.709502	AT5G36930
Fm_contig_871	gi|112253879	ref|YP_717134.1	cytochrome c biogenesis ccmF	9.32e-186	639.803	7224.74	0.981775	0.831506	-1.18071	0.237717	ATMG00180
Fm_contig_872	gi|462395348	gb|EMJ01147.1	hypothetical protein PRUPE_ppa006352mg	4.98e-152	527.909	36.2523	-0.143184	1.24214	0.115275	0.908227	AT1G49780
Fm_contig_873	gi|462395348	gb|EMJ01147.1	hypothetical protein PRUPE_ppa006352mg	2.54e-224	767.745	161.41	-0.369686	0.900437	0.410566	0.681391	AT1G49780
Fm_contig_874	gi|462415343	gb|EMJ20080.1	hypothetical protein PRUPE_ppa000088mg	2.66e-299	1016.5	158.244	-0.981765	0.949967	1.03348	0.301382	AT2G40030
Fm_contig_875	gi|255564962	ref|XP_002523474.1	TMV resistance protein N, putative	5.01e-100	355.387	45.5739	1.28895	1.24769	-1.03307	0.301573	AT5G36930
Fm_contig_876	gi|470135991	ref|XP_004303786.1	PREDICTED: uncharacterized protein LOC101304111	7.23e-295	1001.79	65.3783	0.480374	1.07196	-0.448123	0.654064	AT3G13000
Fm_contig_877	gi|357515099	ref|XP_003627838.1	DNA-directed RNA polymerase subunit	8.41e-19	99.9479	2.72012	9.08753	4.27184	-0.973822	0.330145	AT2G40030
Fm_contig_878	gi|462411055	gb|EMJ16104.1	hypothetical protein PRUPE_ppa000399mg	6.64e-29	134.274	104.987	0.717413	0.989012	-0.725379	0.468219	AT1G67230
Fm_contig_879	gi|124360568	gb|ABD33387.2	TIR	5.47e-37	157.455	15.3663	-0.86755	1.69983	0.510375	0.609789	AT5G36930
Fm_contig_880	-	-	-	-	-	6.77643	-1.45251	2.40952	0.602822	0.546627	AT4G00960
Fm_contig_881	-	-	-	-	-	4.23129	9.72496	3.74463	-1.28116	0.200139	AT4G16045
Fm_contig_882	gi|40457324	gb|AAR86717.1	zinc finger protein	1.15e-65	250.18	17569	0.935654	0.824259	-1.13514	0.256317	-
Fm_contig_883	-	-	-	-	-	24.2265	1.67087	1.55334	-1.07566	0.282081	AT1G78920
Fm_contig_884	gi|413949917	gb|AFW82566.1	starch synthase IV	2.37e-25	121.346	5.138	10.0051	3.55976	-1.42638	0.153759	AT4G18240
Fm_contig_885	gi|344244673	gb|EGW00777.1	Vomeronasal type-1 receptor 4	0.00867	48.236	72.2342	0.376376	1.04211	-0.361162	0.717978	AT3G04740
Fm_contig_886	-	-	-	-	-	3.54729	1.71741	3.37015	-0.509587	0.610341	AT1G04470
Fm_contig_887	-	-	-	-	-	2.94282	1.35484	3.59269	-0.377103	0.706097	AT1G04470
Fm_contig_888	gi|462407050	gb|EMJ12514.1	hypothetical protein PRUPE_ppa000222mg	7.18e-123	431.172	149.113	-0.480257	0.915796	0.524418	0.599988	AT5G47020
Fm_contig_889	gi|462409482	gb|EMJ14816.1	hypothetical protein PRUPE_ppa002222mg	0.000116	55.3687	238.384	-0.565894	0.872697	0.648445	0.516697	-
Fm_contig_890	-	-	-	-	-	30.0963	0.847048	1.36058	-0.622558	0.533575	AT1G66720
Fm_contig_891	gi|224081342	ref|XP_002306377.1	predicted protein	1.09e-34	148.985	40.7063	0.0710498	1.20048	-0.0591812	0.952808	AT3G19910
Fm_contig_892	gi|462397474	gb|EMJ03142.1	hypothetical protein PRUPE_ppa004461mg	2.69e-195	671.454	773.102	0.399655	0.802387	-0.498079	0.618428	AT1G54100
Fm_contig_893	gi|462407255	gb|EMJ12589.1	hypothetical protein PRUPE_ppa003203mg	9.36e-91	324.627	95.7131	-0.207036	0.974153	0.212532	0.831692	AT4G24290
Fm_contig_894	gi|255543995	ref|XP_002513060.1	DNA-directed RNA polymerase, putative	5.32e-63	235.023	10.4669	-1.30051	2.00432	0.648852	0.516434	AT2G40030
Fm_contig_895	gi|168053025	ref|XP_001778939.1	predicted protein	0.00787	50.9107	18.5477	0.313023	1.57518	-0.198718	0.842484	AT1G76720
Fm_contig_896	gi|462415343	gb|EMJ20080.1	hypothetical protein PRUPE_ppa000088mg	0	1278.18	281.604	-1.03905	0.905228	1.14784	0.251036	AT2G40030
Fm_contig_897	gi|470114606	ref|XP_004293502.1	PREDICTED: probable starch synthase 4, chloroplastic/amyloplastic-like	5.15e-54	205.155	18.9454	1.84027	1.71209	-1.07486	0.282437	AT4G18240
Fm_contig_898	gi|470114606	ref|XP_004293502.1	PREDICTED: probable starch synthase 4, chloroplastic/amyloplastic-like	1.12e-166	576.5	266.572	0.509014	0.861877	-0.590584	0.554799	AT4G18240
Fm_contig_899	gi|462419189	gb|EMJ23452.1	hypothetical protein PRUPE_ppa004751mg	4.27e-264	899.7	943.753	0.82316	0.833275	-0.987856	0.323223	AT1G44170
Fm_contig_900	gi|462419189	gb|EMJ23452.1	hypothetical protein PRUPE_ppa004751mg	1.08e-168	583.187	268.114	0.671816	0.874199	-0.768489	0.442197	AT1G44170
Fm_contig_901	gi|225459544	ref|XP_002285850.1	PREDICTED: UDP-galactose transporter 1 isoform 1	6.26e-122	428.051	35.4411	0.465026	1.26628	-0.367234	0.713445	AT1G77610
Fm_contig_902	-	-	-	-	-	311.986	-0.00632601	0.831533	0.00761105	0.993927	-
Fm_contig_903	gi|470114724	ref|XP_004293560.1	PREDICTED: transcription factor bHLH113-like	1.11e-10	74.5377	97.2084	-0.357355	0.975636	0.366282	0.714155	AT1G61660
Fm_contig_904	gi|470114724	ref|XP_004293560.1	PREDICTED: transcription factor bHLH113-like	1.11e-10	74.5377	97.4629	-0.00423838	0.969169	0.00437633	0.996508	AT1G61660
Fm_contig_905	gi|295311634	ref|YP_003587262.1	ATPase subunit 4	6.49e-120	421.365	15645.6	0.817932	0.810995	-1.00855	0.313192	ATMG00640
Fm_contig_906	gi|255588687	ref|XP_002534687.1	NADH-ubiquinone oxidoreductase chain, putative	7.88e-12	76.3209	712.05	0.843898	0.842859	-1.00123	0.316717	AT5G54450
Fm_contig_907	gi|307101734	ref|YP_003875493.1	NADH dehydrogenase subunit 4	3.99e-216	740.552	15361.5	0.59872	0.789612	-0.75824	0.448308	ATMG00580
Fm_contig_908	-	-	-	-	-	62.4195	0.13245	1.07002	-0.12378	0.90149	AT2G19660
Fm_contig_909	gi|462400246	gb|EMJ05914.1	hypothetical protein PRUPE_ppa014814mg, partial	7e-17	96.3816	7.85812	10.618	3.23892	-1.75693	0.0789301	AT3G42170
Fm_contig_910	gi|470111012	ref|XP_004291748.1	PREDICTED: chloroplastic group IIA intron splicing facilitator CRS1, chloroplastic-like	1.46e-65	241.71	78.5016	-0.652282	1.03338	0.631215	0.5279	AT3G23070
Fm_contig_911	gi|462423956	gb|EMJ28219.1	hypothetical protein PRUPE_ppa001134mg	3.84e-313	1062.41	278.82	-0.670266	0.868785	0.7715	0.44041	AT3G23070
Fm_contig_912	gi|462423956	gb|EMJ28219.1	hypothetical protein PRUPE_ppa001134mg	4.41000000007e-314	1065.54	447.722	-0.895136	0.863563	1.03656	0.299939	AT3G23070
Fm_contig_913	gi|255557389	ref|XP_002519725.1	starch synthase, putative	1.87e-22	113.322	54.7841	1.42196	1.20815	-1.17697	0.239209	AT4G18240
Fm_contig_914	-	-	-	-	-	64.058	-0.244917	1.06314	0.230375	0.817801	-
Fm_contig_915	-	-	-	-	-	32.6255	-0.484221	1.29063	0.375185	0.707523	-
Fm_contig_916	gi|462401839	gb|EMJ07396.1	hypothetical protein PRUPE_ppa014715mg	1.93e-75	276.928	32.8005	0.414221	1.29489	-0.319886	0.749054	AT2G21950
Fm_contig_917	gi|462401839	gb|EMJ07396.1	hypothetical protein PRUPE_ppa014715mg	1.44e-79	290.301	43.3946	-0.645157	1.19249	0.541017	0.588496	AT2G21950
Fm_contig_918	-	-	-	-	-	22.3972	0.547488	1.48149	-0.369549	0.711719	AT3G11840
Fm_contig_919	-	-	-	-	-	2.86328	-0.452512	3.47782	0.130114	0.896476	-
Fm_contig_920	gi|357444875	ref|XP_003592715.1	Dolichyl-diphosphooligosaccharide-protein glycosyltransferase subunit STT3A	2.11e-54	213.625	11.6917	0.869416	1.92682	-0.451213	0.651836	AT5G19690
Fm_contig_921	gi|225445126	ref|XP_002280521.1	PREDICTED: dolichyl-diphosphooligosaccharide--protein glycosyltransferase subunit STT3	0	1117.69	178.589	0.13245	0.882303	-0.150116	0.880673	AT5G19690
Fm_contig_922	gi|462420978	gb|EMJ25241.1	hypothetical protein PRUPE_ppa015204mg, partial	1.32e-88	317.495	600.891	-0.189167	0.800762	0.236237	0.813249	AT2G28290
Fm_contig_923	-	-	-	-	-	252.573	-0.081797	0.847646	0.0965023	0.923122	AT5G44940
Fm_contig_924	-	-	-	-	-	277.627	-0.279107	0.844862	0.330361	0.741127	AT5G44940
Fm_contig_925	gi|225445126	ref|XP_002280521.1	PREDICTED: dolichyl-diphosphooligosaccharide--protein glycosyltransferase subunit STT3	5.92e-36	156.118	10.9282	-0.172404	1.93026	0.0893195	0.928828	AT5G19690
Fm_contig_926	-	-	-	-	-	16.2094	0.235544	1.65538	-0.142286	0.886854	AT3G19180
Fm_contig_927	gi|462417081	gb|EMJ21818.1	hypothetical protein PRUPE_ppa002155mg	0	1185.45	114.515	1.00692	1.00265	-1.00426	0.315256	AT3G10420
Fm_contig_928	gi|225445126	ref|XP_002280521.1	PREDICTED: dolichyl-diphosphooligosaccharide--protein glycosyltransferase subunit STT3	2.25e-67	247.06	35.6638	0.343954	1.258	-0.273409	0.784539	AT5G19690
Fm_contig_929	gi|508710465	gb|EOY02362.1	Cyclophilin 38 isoform 1	9.84e-27	127.587	384.523	-0.168615	0.820481	0.20551	0.837173	AT3G01480
Fm_contig_930	gi|255538360	ref|XP_002510245.1	conserved hypothetical protein	5.88e-160	554.211	126.605	-0.282587	0.929419	0.30405	0.76109	AT4G33380
Fm_contig_931	gi|372450279	ref|YP_005090462.1	ribosomal protein S12 (mitochondrion)	3.81e-81	296.543	3797.95	1.59314	0.916487	-1.73831	0.0821565	ATMG00980
Fm_contig_932	gi|462407043	gb|EMJ12507.1	hypothetical protein PRUPE_ppa001468mg	0	1297.79	453.48	-0.379908	0.820241	0.46317	0.643242	AT3G18390
Fm_contig_933	-	-	-	-	-	148.286	0.149324	0.905243	-0.164951	0.868982	-
Fm_contig_934	-	-	-	-	-	35.0593	0.29956	1.26293	-0.237192	0.812508	AT3G21740
Fm_contig_935	-	-	-	-	-	4.07222	0.547488	3.00456	-0.182214	0.855415	AT3G21740
Fm_contig_936	gi|470102026	ref|XP_004287460.1	PREDICTED: dolichyl-diphosphooligosaccharide--protein glycosyltransferase subunit STT3A-like	1.84e-147	512.752	152.199	-0.50696	0.914789	0.554185	0.579452	AT5G19690
Fm_contig_937	gi|356550897	ref|XP_003543819.1	PREDICTED: TMV resistance protein N-like	7.35e-182	626.875	171.192	-0.464585	0.898379	0.51714	0.605058	AT5G17680
Fm_contig_938	-	-	-	-	-	395.515	0.0250668	0.817164	-0.0306718	0.975531	-
Fm_contig_939	gi|460397128	ref|XP_004244120.1	PREDICTED: ubiquitin thioesterase OTU1-like	5.29e-36	157.455	92.8658	0.00691941	0.978369	-0.00706927	0.99436	AT1G50670
Fm_contig_940	-	-	-	-	-	28.8078	0.573023	1.35989	-0.421369	0.673485	AT5G15400
Fm_contig_941	-	-	-	-	-	228.76	-0.0567882	0.855956	0.066348	0.947101	AT1G55740
Fm_contig_942	-	-	-	-	-	101.646	0.446961	0.97557	-0.45815	0.646845	-
Fm_contig_943	gi|449269462	gb|EMC80228.1	Putative protein L116	0.0239	47.7902	107.612	0.540667	0.971435	-0.556561	0.577828	AT3G01840
Fm_contig_944	gi|508780419	gb|EOY27675.1	Uncharacterized protein isoform 1	9.19e-67	251.072	82.1285	0.628408	1.02889	-0.610757	0.54136	AT1G30130
Fm_contig_945	-	-	-	-	-	47.4668	1.49858	1.26022	-1.18914	0.234385	AT2G36480
Fm_contig_946	-	-	-	-	-	9.35339	0.869416	2.11246	-0.411561	0.680661	AT4G21710
Fm_contig_947	gi|224105679	ref|XP_002313898.1	predicted protein	8.8e-22	110.647	225.642	0.199048	0.860324	-0.231361	0.817035	AT4G37390
Fm_contig_948	gi|255573109	ref|XP_002527484.1	conserved hypothetical protein	2.67e-15	91.4779	208.781	-0.0868627	0.864718	0.100455	0.919983	AT5G49270
Fm_contig_949	gi|225458916	ref|XP_002285486.1	PREDICTED: probable xyloglucan glycosyltransferase 12	5.57e-94	335.327	41.279	-0.837802	1.22126	0.686018	0.492702	AT4G07960
Fm_contig_950	gi|225458916	ref|XP_002285486.1	PREDICTED: probable xyloglucan glycosyltransferase 12	4.56e-28	130.708	23.5584	-2.06918	1.57164	1.31658	0.187981	AT4G07960
Fm_contig_951	gi|508712271	gb|EOY04168.1	Uncharacterized protein isoform 1	3.76e-72	267.566	28.6805	1.73731	1.48194	-1.17231	0.241071	AT1G67050
Fm_contig_952	gi|449470328	ref|XP_004152869.1	PREDICTED: transcription elongation factor SPT6-like	1.91e-22	114.659	36.1887	0.247928	1.24865	-0.198552	0.842613	AT1G65440
Fm_contig_953	gi|462399837	gb|EMJ05505.1	hypothetical protein PRUPE_ppa000164mg	0	1759.63	1304.56	0.137564	0.779705	-0.176427	0.859959	AT1G65440
Fm_contig_954	gi|224063515	ref|XP_002301182.1	predicted protein	1.37e-86	310.808	203.198	-0.121595	0.86779	0.140124	0.888562	AT5G09890
Fm_contig_955	gi|508702928	gb|EOX94824.1	Uncharacterized protein TCM_004437	1.92e-136	476.197	456.184	-0.201756	0.812577	0.248295	0.803906	AT4G02880
Fm_contig_956	-	-	-	-	-	4.83576	9.9176	3.61468	-1.38051	0.16743	-
Fm_contig_957	-	-	-	-	-	6.4901	1.54749	2.55568	-0.605502	0.544846	AT5G18280
Fm_contig_958	gi|225458916	ref|XP_002285486.1	PREDICTED: probable xyloglucan glycosyltransferase 12	2e-27	130.708	57.3929	-0.976074	1.13275	0.861686	0.38886	AT4G07960
Fm_contig_959	gi|225458167	ref|XP_002281042.1	PREDICTED: GTPase HflX-like	1.49e-245	838.181	294.998	-0.124392	0.836318	0.148741	0.881758	AT5G57960
Fm_contig_960	gi|470116920	ref|XP_004294620.1	PREDICTED: uncharacterized protein LOC101308554	1.92e-274	934.026	593.192	-1.78682	0.970483	1.84117	0.0655972	AT5G59730
Fm_contig_961	gi|462398590	gb|EMJ04258.1	hypothetical protein PRUPE_ppa000098mg	0	1752.5	1532.19	0.653222	0.807508	-0.80893	0.418555	AT3G14270
Fm_contig_962	gi|449451383	ref|XP_004143441.1	PREDICTED: DUF246 domain-containing protein At1g04910-like	1.08e-46	186.878	31.003	0.913137	1.35346	-0.674662	0.499891	AT4G24530
Fm_contig_963	gi|462406767	gb|EMJ12231.1	hypothetical protein PRUPE_ppa019752mg	3.11e-19	103.96	184.427	0.35063	0.886459	-0.395537	0.692447	AT5G11070
Fm_contig_964	-	-	-	-	-	89.573	0.328848	0.993436	-0.331017	0.740632	-
Fm_contig_965	-	-	-	-	-	20.8701	-0.552048	1.50453	0.366925	0.713675	-
Fm_contig_966	gi|462400156	gb|EMJ05824.1	hypothetical protein PRUPE_ppa002163mg	6.53e-292	991.979	396.405	0.444394	0.831824	-0.534237	0.593178	AT2G23450
Fm_contig_967	gi|462405120	gb|EMJ10584.1	hypothetical protein PRUPE_ppa009092mg	1.92e-93	333.543	180.053	0.869416	0.929015	-0.935843	0.349354	AT1G49010
Fm_contig_968	-	-	-	-	-	433.071	0.0747348	0.812856	-0.0919374	0.926748	AT3G60350
Fm_contig_969	gi|462422582	gb|EMJ26845.1	hypothetical protein PRUPE_ppa006180mg	4.04e-112	395.509	110.523	0.208001	0.950574	-0.218813	0.826796	AT2G19270
Fm_contig_970	gi|475501787	gb|EMT04357.1	ATP synthase subunit alpha, mitochondrial	4.54e-22	112.43	3.84952	1.86942	3.28135	-0.5697	0.568881	AT2G07698
Fm_contig_971	gi|312282377	dbj|BAJ34054.1	unnamed protein product	4.95e-161	557.777	6249.45	-0.987294	0.832489	1.18596	0.235638	AT5G02500
Fm_contig_972	gi|413949576	gb|AFW82225.1	hypothetical protein ZEAMMB73_366749	1.28e-219	752.143	946.887	-1.22653	0.880594	1.39284	0.163667	AT5G02500
Fm_contig_973	gi|508714003	gb|EOY05900.1	CRM family member 3A isoform 1	1.22e-54	207.83	0.906706	7.50256	6.44574	-0.399492	0.689531	AT3G23070
Fm_contig_974	gi|147773454	emb|CAN66786.1	hypothetical protein VITISV_037767	5.45e-08	64.2845	0.82717	-7.37011	6.87528	0.566514	0.571044	AT5G59730
Fm_contig_975	gi|462419952	gb|EMJ24215.1	hypothetical protein PRUPE_ppa006845mg	2.69e-195	671.454	1361.41	-0.186325	0.780073	0.238859	0.811215	AT1G23740
Fm_contig_976	gi|508778142	gb|EOY25398.1	Beta-amylase 2	2.29e-135	472.631	205.647	-0.342635	0.873093	0.39244	0.694733	AT5G45300
Fm_contig_977	-	-	-	-	-	644.556	0.00455738	0.795743	-0.00572351	0.995433	-
Fm_contig_978	-	-	-	-	-	13.2665	0.00691941	1.78553	-0.0038721	0.996911	AT5G49680
Fm_contig_979	-	-	-	-	-	4.29492	-0.452512	2.89391	0.156368	0.875743	AT3G09360
Fm_contig_980	gi|521588103	gb|EPQ31663.1	hypothetical protein PFL1_00996	0.115	48.6818	324.41	0.222568	0.832891	-0.267219	0.7893	-
Fm_contig_981	gi|462397285	gb|EMJ03084.1	hypothetical protein PRUPE_ppa009751mg	7.62e-43	177.07	191.506	-0.180708	0.874888	0.206553	0.836359	AT1G49850
Fm_contig_982	gi|508712001	gb|EOY03898.1	Myb domain protein 20	3.3e-106	375.894	192.46	0.13245	0.874199	-0.151507	0.879576	AT1G66230
Fm_contig_983	gi|255557182	ref|XP_002519622.1	conserved hypothetical protein	3.83e-89	319.278	1178.56	0.33936	0.789145	-0.430031	0.667173	AT5G24610
Fm_contig_984	gi|508714374	gb|EOY06271.1	F-box family protein	1.12e-22	116.888	671.742	0.364679	0.804695	-0.453184	0.650416	AT4G22390
Fm_contig_985	gi|462397285	gb|EMJ03084.1	hypothetical protein PRUPE_ppa009751mg	2e-43	178.853	205.09	-0.518215	0.88286	0.586976	0.55722	AT1G49850
Fm_contig_986	gi|224146317	ref|XP_002325962.1	predicted protein	8.05e-108	381.243	1452.27	-0.274105	0.782216	0.350425	0.72602	AT5G47850
Fm_contig_987	gi|482556142	gb|EOA20334.1	hypothetical protein CARUB_v10000640mg	3.86e-19	100.84	8.52622	1.28445	2.24152	-0.57302	0.566631	AT4G02880
Fm_contig_988	gi|470133789	ref|XP_004302742.1	PREDICTED: probable serine/threonine-protein kinase NAK-like	2.85e-209	717.817	200.318	0.240912	0.873107	-0.275921	0.782609	AT2G28930
Fm_contig_989	-	-	-	-	-	12.2962	0.980447	1.89823	-0.516502	0.605504	AT3G16260
Fm_contig_990	gi|224131340	ref|XP_002321060.1	predicted protein	3.43e-20	103.96	2.78375	-3.03747	3.79871	0.799594	0.423946	AT4G02880
Fm_contig_991	gi|470116920	ref|XP_004294620.1	PREDICTED: uncharacterized protein LOC101308554	3.71e-177	611.272	18.8818	-3.5229	1.89615	1.85791	0.0631812	AT5G59730
Fm_contig_992	-	-	-	-	-	41.1517	-0.130584	1.19539	0.109243	0.91301	-
Fm_contig_993	gi|462400156	gb|EMJ05824.1	hypothetical protein PRUPE_ppa002163mg	6.24e-14	86.1284	33.0073	-0.297234	1.28097	0.23204	0.816507	AT2G23450
Fm_contig_994	gi|462400156	gb|EMJ05824.1	hypothetical protein PRUPE_ppa002163mg	4.31e-14	86.1284	25.5627	0.461758	1.40935	-0.327634	0.743188	AT2G23450
Fm_contig_995	-	-	-	-	-	185.843	-0.75286	0.910606	0.82677	0.408367	AT5G09360
Fm_contig_996	gi|194762028	ref|XP_001963163.1	GF14082	1.65e-19	104.852	18.5636	1.45438	1.67184	-0.869921	0.384343	-
Fm_contig_997	-	-	-	-	-	1.81341	8.50256	4.91255	-0.727736	0.466775	AT1G09665
Fm_contig_998	gi|462397726	gb|EMJ03394.1	hypothetical protein PRUPE_ppa018832mg	1.17e-112	397.292	430.94	0.227437	0.816711	-0.278475	0.780648	AT4G38180
Fm_contig_999	-	-	-	-	-	33.2459	0.157541	1.27977	-0.123098	0.90203	AT1G74960
Fm_contig_1000	gi|302828406	ref|XP_002945770.1	pathogenesis-related protein 1-like protein	0.0235	47.7902	11.7554	-0.365049	1.87344	0.194857	0.845505	-
Fm_contig_1001	-	-	-	-	-	9.87832	0.473487	2.03517	-0.232648	0.816035	-
Fm_contig_1002	-	-	-	-	-	10.8487	-0.645157	1.94151	0.332298	0.739664	-
Fm_contig_1003	gi|462411609	gb|EMJ16658.1	hypothetical protein PRUPE_ppa006406mg	1.11e-55	214.962	60.1766	0.510962	1.09538	-0.466466	0.640882	AT3G57190
Fm_contig_1004	-	-	-	-	-	31.0825	1.09181	1.36936	-0.797305	0.425274	-
Fm_contig_1005	gi|470144378	ref|XP_004307834.1	PREDICTED: maltose excess protein 1, chloroplastic-like	1.68e-178	615.73	292.611	-0.32973	0.843198	0.39105	0.69576	AT5G17520
Fm_contig_1006	-	-	-	-	-	5.28116	1.13245	2.73406	-0.414195	0.678732	AT1G32560
Fm_contig_1007	gi|462411609	gb|EMJ16658.1	hypothetical protein PRUPE_ppa006406mg	6.4e-55	212.733	49.6938	0.488594	1.14938	-0.425089	0.670772	AT3G57190
Fm_contig_1008	gi|444313637	ref|XP_004177476.1	hypothetical protein TBLA_0A01580	3.29e-05	57.5976	34.9638	-0.393619	1.26016	0.312359	0.754768	-
Fm_contig_1009	gi|119640513	gb|ABL85473.1	gylcosyltransferase UGT71A13	2.14e-225	771.312	139.967	-0.745804	0.942751	0.791096	0.428888	AT3G21790
Fm_contig_1010	gi|255557841	ref|XP_002519950.1	chlorophyll A/B binding protein, putative	8.43e-183	629.996	9483.28	0.756475	0.805709	-0.938887	0.347789	AT4G10340
Fm_contig_1011	gi|470105608	ref|XP_004289174.1	PREDICTED: ATP-dependent helicase rhp16-like	0	1386.95	82.4943	-0.655329	1.02324	0.640448	0.521882	AT1G05120
Fm_contig_1012	-	-	-	-	-	185.922	0.26738	0.881868	-0.303194	0.761742	-
Fm_contig_1013	-	-	-	-	-	15.9867	0.501684	1.67698	-0.299155	0.764821	-
Fm_contig_1014	gi|224116926	ref|XP_002331848.1	predicted protein	7.33e-96	341.568	723.838	1.31404	0.899916	-1.46017	0.144243	AT5G53300
Fm_contig_1015	gi|462411609	gb|EMJ16658.1	hypothetical protein PRUPE_ppa006406mg	3.76e-116	408.882	182.264	0.00453282	0.878494	-0.00515651	0.995886	AT3G57190
Fm_contig_1016	gi|225428883	ref|XP_002285315.1	PREDICTED: uncharacterized protein LOC100241815	2.64e-38	166.371	1515.65	-0.0971541	0.776438	0.125132	0.900419	AT1G12730
Fm_contig_1017	gi|508782431	gb|EOY29687.1	Uncharacterized protein isoform 1	1.64e-162	562.681	96.7948	0.123837	0.971994	-0.127402	0.898622	AT4G32750
Fm_contig_1018	gi|157102082	gb|ABV23661.1	cytochrome oxidase subunit 2	3.59e-77	282.723	1156.19	0.777464	0.824408	-0.943053	0.345654	ATMG00160
Fm_contig_1019	gi|224058164	ref|XP_002299458.1	predicted protein	6.7e-59	228.336	99.6422	0.849143	1.00989	-0.84082	0.400449	AT3G13550
Fm_contig_1020	gi|356559462	ref|XP_003548018.1	PREDICTED: chlorophyll a-b binding protein 7, chloroplastic-like isoform 1	4.77e-163	564.464	5920.74	0.0112174	0.764496	-0.0146681	0.988297	AT3G61470
Fm_contig_1021	gi|462396666	gb|EMJ02465.1	hypothetical protein PRUPE_ppa008471mg	8.49e-174	600.127	74.3658	0.717413	1.05748	-0.678415	0.497509	AT2G21240
Fm_contig_1022	gi|239835409	dbj|BAH78126.1	hypothetical protein	1.54e-44	180.636	349.002	-0.511891	0.842098	0.607879	0.543268	AT4G34150
Fm_contig_1023	gi|462411609	gb|EMJ16658.1	hypothetical protein PRUPE_ppa006406mg	1.7e-28	132.045	4.23129	9.72496	3.74463	-1.28116	0.200139	AT3G57190
Fm_contig_1024	gi|356509014	ref|XP_003523247.1	PREDICTED: uncharacterized protein LOC100792158	1.68e-36	159.684	37.3181	0.199564	1.23536	-0.16154	0.871668	AT1G76010
Fm_contig_1025	gi|502146255	ref|XP_004506371.1	PREDICTED: serine/threonine-protein kinase-like protein CCR4-like	1.88e-17	95.49	143.45	-0.583096	0.927196	0.628884	0.529425	AT5G47850
Fm_contig_1026	gi|502146255	ref|XP_004506371.1	PREDICTED: serine/threonine-protein kinase-like protein CCR4-like	2.16e-18	98.6105	145.996	-0.0899421	0.905549	0.0993264	0.920879	AT5G47850
Fm_contig_1027	-	-	-	-	-	22.2541	0.992273	1.51924	-0.653132	0.513671	AT5G13930
Fm_contig_1028	-	-	-	-	-	3.69045	-1.03747	3.11211	0.333365	0.738859	AT1G48120
Fm_contig_1029	gi|23095854	emb|CAD20888.1	cytochrome oxidase subunit 2	4.71e-38	165.479	1685.68	1.91127	0.969668	-1.97105	0.0487177	ATMG00160
Fm_contig_1030	gi|527187516	gb|EPS59999.1	hypothetical protein M569_14806, partial	6.18e-17	95.9358	690.687	-0.259867	0.798358	0.325505	0.744799	AT5G55120
Fm_contig_1031	gi|508709407	gb|EOY01304.1	Anthranilate synthase beta subunit 1	8.83e-12	78.9957	16.0503	-0.388382	1.65556	0.234594	0.814524	AT1G25155
Fm_contig_1032	gi|462411468	gb|EMJ16517.1	hypothetical protein PRUPE_ppa005109mg	2.27e-23	115.551	44.524	-0.664016	1.18508	0.560316	0.575264	AT3G21820
Fm_contig_1033	gi|462414420	gb|EMJ19157.1	hypothetical protein PRUPE_ppa005227mg	1.05e-75	274.699	14.8572	0.647023	1.73484	-0.372953	0.709183	AT3G54190
Fm_contig_1034	gi|359324460	gb|EHK62709.1	hypothetical protein M3S_K08, partial (mitochondrion)	6.18e-46	190.444	11514.9	0.494539	0.781713	-0.63263	0.526976	ATMG00665
Fm_contig_1035	gi|1502353	emb|CAA92273.1	cytochrome oxidase subunit 3	5.02e-186	640.695	9839.24	0.829665	0.813259	-1.02017	0.30765	ATMG00730
Fm_contig_1036	gi|462395982	gb|EMJ01781.1	hypothetical protein PRUPE_ppa011921mg	5.98e-27	129.816	118.492	-0.0151069	0.935607	0.0161498	0.987115	AT5G27860
Fm_contig_1037	-	-	-	-	-	49.3598	-0.307082	1.13779	0.269897	0.78724	-
Fm_contig_1038	gi|470145292	ref|XP_004308275.1	PREDICTED: uncharacterized protein LOC101307637	2.83e-34	151.214	14.8413	-0.664016	1.71378	0.38746	0.698416	AT5G17680
Fm_contig_1039	-	-	-	-	-	0.302235	5.9176	6.91852	-0.143116	0.886198	AT2G26800
Fm_contig_1040	-	-	-	-	-	12.3757	1.45438	1.94682	-0.747047	0.455035	AT5G22510
Fm_contig_1041	-	-	-	-	-	12.2326	2.67677	2.1671	-1.23517	0.216766	AT4G21710
Fm_contig_1042	gi|508728342	gb|EOY20239.1	Transducin/WD40 repeat-like superfamily protein isoform 1	9.25e-24	116.888	26.2467	0.717413	1.41296	-0.507734	0.61164	AT2G38630
Fm_contig_1043	-	-	-	-	-	5.5834	1.24793	2.68304	-0.46511	0.641853	AT3G11150
Fm_contig_1044	-	-	-	-	-	1.43164	-0.452512	4.79081	0.0944527	0.92475	-
Fm_contig_1045	gi|356556979	ref|XP_003546796.1	PREDICTED: uncharacterized protein LOC100788885	1.83e-156	542.62	1027.58	-0.222745	0.786545	0.283198	0.777025	AT3G07560
Fm_contig_1046	gi|462420117	gb|EMJ24380.1	hypothetical protein PRUPE_ppa009172mg	1e-31	142.744	21.8564	-0.172404	1.47292	0.117052	0.906818	AT3G07560
Fm_contig_1047	gi|224056591	ref|XP_002298926.1	predicted protein	1.04e-84	304.567	548.382	-1.20097	0.892076	1.34627	0.178215	AT3G14720
Fm_contig_1048	gi|462409619	gb|EMJ14953.1	hypothetical protein PRUPE_ppa003651m1g, partial	3.85e-31	140.961	226.549	-0.599666	0.879491	0.681836	0.495343	AT3G14720
Fm_contig_1049	gi|462409619	gb|EMJ14953.1	hypothetical protein PRUPE_ppa003651m1g, partial	7.73e-30	136.057	125.809	-1.53122	1.04361	1.46724	0.142311	AT3G14720
Fm_contig_1050	gi|224365632	ref|YP_002608359.1	orf104	6.82e-59	227.445	3898.55	0.595488	0.793619	-0.750339	0.453051	ATMG00665
Fm_contig_1051	gi|295311650	ref|YP_003587253.1	NADH dehydrogenase subunit 5	2.14e-311	1056.62	9985.39	0.632779	0.793413	-0.797535	0.42514	ATMG00665
Fm_contig_1052	-	-	-	-	-	5.20163	0.13245	2.66773	-0.0496456	0.960405	-
Fm_contig_1053	-	-	-	-	-	60.2721	0.937055	1.12851	-0.830346	0.406343	-
Fm_contig_1054	-	-	-	-	-	19.6771	0.217339	1.53718	-0.141384	0.887566	-
Fm_contig_1055	-	-	-	-	-	57.2497	0.822495	1.13199	-0.72659	0.467477	AT1G08410
Fm_contig_1056	-	-	-	-	-	25.8809	1.3083	1.47571	-0.886549	0.375322	AT1G34300
Fm_contig_1057	gi|508719948	gb|EOY11845.1	Lorelei-like-gpi-anchored protein 1	1.38e-55	218.529	72.9023	-1.09262	1.08635	1.00577	0.314527	AT5G56170
Fm_contig_1058	-	-	-	-	-	55.8976	-0.715547	1.11997	0.638902	0.522887	AT3G19250
Fm_contig_1059	gi|255638372	gb|ACU19497.1	unknown	1.09e-49	198.022	572.084	0.249332	0.805009	-0.309721	0.756773	AT5G56730
Fm_contig_1060	gi|255638372	gb|ACU19497.1	unknown	1.27e-49	197.131	490.989	0.134149	0.80792	-0.166038	0.868127	AT5G56730
Fm_contig_1061	-	-	-	-	-	52.8434	0.0851446	1.11565	-0.0763155	0.939168	-
Fm_contig_1062	gi|462405198	gb|EMJ10662.1	hypothetical protein PRUPE_ppa009893mg	3.67e-100	355.833	124.871	0.442306	0.941456	-0.469807	0.638493	AT1G32050
Fm_contig_1063	-	-	-	-	-	2.25881	-1.45251	3.91411	0.371092	0.710569	AT4G11175
Fm_contig_1064	gi|157689388	gb|ABV65250.1	ribulose-1,5-bisphosphate carboxylase/oxygenase large subunit	0	1121.26	153813	-2.81106	1.09009	2.57874	0.00991619	ATCG00490
Fm_contig_1065	-	-	-	-	-	0.302235	5.9176	6.91852	-0.143116	0.886198	-
Fm_contig_1066	gi|118487549	gb|ABK95601.1	unknown	1.53e-10	75.4293	278.359	0.2797	0.845773	-0.3307	0.740871	AT5G28450
Fm_contig_1067	-	-	-	-	-	6.85597	-0.604515	2.35546	0.256646	0.797452	-
Fm_contig_1068	gi|363807012	ref|NP_001242320.1	uncharacterized protein LOC100787821	3.68e-50	199.36	381.516	0.095316	0.819889	-0.116251	0.907453	AT5G56730
Fm_contig_1069	gi|462407652	gb|EMJ12986.1	hypothetical protein PRUPE_ppa006330mg	2.52e-233	797.614	4071.2	1.04057	0.840985	-1.23732	0.215967	AT3G44110
Fm_contig_1070	-	-	-	-	-	32.1324	0.827596	1.33098	-0.621788	0.534081	-
Fm_contig_1071	-	-	-	-	-	261.084	-0.113097	0.845336	0.133792	0.893567	-
Fm_contig_1072	gi|462403970	gb|EMJ09527.1	hypothetical protein PRUPE_ppa002551mg	2.3e-264	900.592	1103.38	0.0863828	0.781945	-0.110468	0.912038	AT4G39680
Fm_contig_1073	-	-	-	-	-	26.2945	-0.571157	1.38842	0.411375	0.680798	AT5G50280
Fm_contig_1074	gi|462410429	gb|EMJ15763.1	hypothetical protein PRUPE_ppa000145mg	4.77e-22	108.864	13.9346	-0.911944	1.76732	0.516005	0.605851	AT1G30400
Fm_contig_1075	gi|462410429	gb|EMJ15763.1	hypothetical protein PRUPE_ppa000145mg	4.68e-22	108.864	18.4682	0.0422525	1.56957	-0.0269166	0.978526	AT1G30400
Fm_contig_1076	gi|462410429	gb|EMJ15763.1	hypothetical protein PRUPE_ppa000145mg	0	1425.74	509.235	-0.397912	0.816101	0.48758	0.625848	AT1G30400
Fm_contig_1077	gi|449438767	ref|XP_004137159.1	PREDICTED: splicing factor 3B subunit 1-like	0	1617.43	626.518	-0.331261	0.804758	0.411631	0.68061	AT5G64270
Fm_contig_1078	gi|255571320	ref|XP_002526609.1	mgatp-energized glutathione s-conjugate pump, putative	6.23e-29	133.828	14.6823	-1.45251	1.77087	0.820224	0.412088	AT1G30400
Fm_contig_1079	gi|255590580	ref|XP_002535305.1	conserved hypothetical protein	2.22e-36	155.672	131.584	1.21045	1.00529	-1.20408	0.228559	AT3G09240
Fm_contig_1080	gi|470108453	ref|XP_004290532.1	PREDICTED: splicing factor 3B subunit 1-like	2.33e-246	840.856	188.229	-0.414184	0.885359	0.467818	0.639915	AT5G64270
Fm_contig_1081	gi|470148976	ref|XP_004310022.1	PREDICTED: uncharacterized protein LOC101291014	2.49e-113	399.521	1011.09	0.0574775	0.783471	-0.0733588	0.941521	AT1G67700
Fm_contig_1082	gi|462407652	gb|EMJ12986.1	hypothetical protein PRUPE_ppa006330mg	4.24e-92	329.085	638.305	1.05269	0.870046	-1.20992	0.226309	AT3G44110
Fm_contig_1083	gi|372450304	ref|YP_005090486.1	ribosomal protein S4 (mitochondrion)	1.09e-211	725.841	11733.8	0.773773	0.807023	-0.958793	0.337663	ATMG00290
Fm_contig_1084	gi|502077251	ref|XP_004485595.1	PREDICTED: splicing factor 3B subunit 1-like	3.29e-63	233.24	22.7631	-0.0504138	1.45195	0.0347245	0.972299	AT5G64270
Fm_contig_1085	gi|502077251	ref|XP_004485595.1	PREDICTED: splicing factor 3B subunit 1-like	3.29e-63	233.24	21.0451	0.869416	1.53848	-0.565108	0.572	AT5G64270
Fm_contig_1086	gi|462407652	gb|EMJ12986.1	hypothetical protein PRUPE_ppa006330mg	6.82e-100	354.941	1618.76	1.26866	0.878302	-1.44444	0.148616	AT3G44110
Fm_contig_1087	gi|297746385	emb|CBI16441.3	unnamed protein product	6.2e-39	165.034	26.5013	2.43501	1.62559	-1.49792	0.134155	AT2G44480
Fm_contig_1088	gi|255571320	ref|XP_002526609.1	mgatp-energized glutathione s-conjugate pump, putative	1.49e-24	120.009	16.4957	-0.905024	1.65689	0.546218	0.584916	AT1G30400
Fm_contig_1089	gi|356546579	ref|XP_003541702.1	PREDICTED: splicing factor 3B subunit 1-like	1.12e-80	291.193	53.5275	0.210453	1.11475	-0.188786	0.850261	AT5G64270
Fm_contig_1090	gi|462403994	gb|EMJ09551.1	hypothetical protein PRUPE_ppa001778mg	7.13e-132	461.04	2443.56	-0.505072	0.789541	0.639707	0.522363	AT5G26742
Fm_contig_1091	-	-	-	-	-	75.7179	-0.590016	1.0373	0.568802	0.569491	-
Fm_contig_1092	-	-	-	-	-	6.41057	0.662965	2.46417	-0.269037	0.787901	AT4G17890
Fm_contig_1093	-	-	-	-	-	137.74	-0.445018	0.924308	0.481463	0.630187	-
Fm_contig_1094	-	-	-	-	-	96.763	-0.272603	0.973697	0.27997	0.779501	AT4G35920
Fm_contig_1095	gi|508717983	gb|EOY09880.1	Zinc finger (C2H2 type) family protein	9.08e-39	163.696	140.364	0.0968264	0.911602	-0.106212	0.915414	AT3G02790
Fm_contig_1096	-	-	-	-	-	3.99269	-0.715547	2.99341	0.23904	0.811074	-
Fm_contig_1097	gi|211906506	gb|ACJ11746.1	luminal binding protein	5.5e-293	995.546	459.079	-0.941897	0.867578	1.08567	0.277627	AT5G42020
Fm_contig_1098	gi|520687968	gb|AGP04678.1	maturase, partial (mitochondrion)	2.15e-43	180.191	78.263	1.63864	1.14919	-1.4259	0.153899	ATMG00520
Fm_contig_1099	gi|508705058	gb|EOX96954.1	Multidrug resistance-associated protein 2 isoform 1	3.05e-119	419.136	110.793	-0.985731	0.998357	0.987355	0.323468	AT2G34660
Fm_contig_1100	gi|508705058	gb|EOX96954.1	Multidrug resistance-associated protein 2 isoform 1	1.43e-118	416.907	106.944	-0.194714	0.95406	0.204093	0.838281	AT2G34660
Fm_contig_1101	gi|462402651	gb|EMJ08208.1	hypothetical protein PRUPE_ppb022557mg, partial	3.96e-182	627.767	75.4634	0.165617	1.02436	-0.161676	0.871561	AT5G56270
Fm_contig_1102	gi|901844	gb|AAA70324.1	maturase-related protein	1.22e-22	114.659	22.8744	2.17976	1.65826	-1.31447	0.188687	ATMG00520
Fm_contig_1103	gi|82018	pirD38490 maturase-related protein (nad1 intron) - evening primrose mitochondrion	0	1.1e-98	350.929	39.3383	-0.270309	1.213	0.222846	0.823656	ATMG00520
Fm_contig_1104	gi|224070104	ref|XP_002303115.1	predicted protein	1.82e-208	715.142	1804.89	-0.52952	0.79455	0.666444	0.505127	AT1G35710
Fm_contig_1105	gi|255571222	ref|XP_002526561.1	receptor protein kinase, putative	1.25e-117	413.786	1232.26	-0.159506	0.78109	0.204213	0.838187	AT1G35710
Fm_contig_1106	gi|462402651	gb|EMJ08208.1	hypothetical protein PRUPE_ppb022557mg, partial	5.3e-71	259.096	3.02235	9.23953	4.13179	-1.04362	0.296662	AT5G56270
Fm_contig_1107	gi|82568708	dbj|BAE48667.1	NAC family protein	1.83e-37	160.13	760.806	-0.825636	0.837933	0.985328	0.324463	AT1G01720
Fm_contig_1108	gi|470131546	ref|XP_004301654.1	PREDICTED: ATP-dependent zinc metalloprotease FTSH 11, chloroplastic/mitochondrial-like	0	1158.71	1120.75	0.202476	0.784301	-0.258157	0.796286	AT5G53170
Fm_contig_1109	-	-	-	-	-	90.7501	-0.0601948	0.982728	0.0612558	0.951156	AT4G21710
Fm_contig_1110	gi|462402651	gb|EMJ08208.1	hypothetical protein PRUPE_ppb022557mg, partial	2.9e-96	342.905	27.233	0.994947	1.41888	-0.701213	0.48317	AT5G56270
Fm_contig_1111	gi|225435163	ref|XP_002281776.1	PREDICTED: two-component response regulator-like PRR73-like	7.45e-36	152.551	127.671	0.535992	0.944028	-0.567768	0.570193	AT5G02810
Fm_contig_1112	gi|462402651	gb|EMJ08208.1	hypothetical protein PRUPE_ppb022557mg, partial	7.41e-39	160.13	1.81341	8.50256	4.91255	-0.727736	0.466775	AT1G13960
Fm_contig_1113	gi|470112019	ref|XP_004292236.1	PREDICTED: probable LRR receptor-like serine/threonine-protein kinase At4g08850-like	8.48e-28	127.141	9.05115	0.795415	2.13517	-0.372525	0.709502	AT3G49670
Fm_contig_1114	gi|255571222	ref|XP_002526561.1	receptor protein kinase, putative	7.08e-42	171.721	61.9264	-0.672293	1.09004	0.616765	0.53739	AT5G56040
Fm_contig_1115	gi|225435163	ref|XP_002281776.1	PREDICTED: two-component response regulator-like PRR73-like	1.36e-190	655.852	1447.82	0.0961868	0.777203	-0.123756	0.901509	AT5G02810
Fm_contig_1116	-	-	-	-	-	65.8237	0.348942	1.06347	-0.328114	0.742826	-
Fm_contig_1117	-	-	-	-	-	45.0012	0.021419	1.16526	-0.0183781	0.985337	AT2G04850
Fm_contig_1118	gi|462410429	gb|EMJ15763.1	hypothetical protein PRUPE_ppa000145mg	1.03e-102	364.303	80.1083	-0.273542	1.01138	0.270466	0.786802	AT2G34660
Fm_contig_1119	gi|225435163	ref|XP_002281776.1	PREDICTED: two-component response regulator-like PRR73-like	1.38e-39	164.588	134.081	-0.140804	0.917815	0.153415	0.878071	AT5G02810
Fm_contig_1120	gi|502140826	ref|XP_004504351.1	PREDICTED: geranylgeranyl transferase type-2 subunit beta-like	4.2e-196	674.129	256.789	0.607788	0.872202	-0.696839	0.485903	AT5G12210
Fm_contig_1121	gi|449448254	ref|XP_004141881.1	PREDICTED: uncharacterized protein At2g23090-like	1.44e-43	180.636	135.036	0.30603	0.923139	-0.331507	0.740261	AT2G23090
Fm_contig_1122	-	-	-	-	-	8.22398	1.21045	2.26661	-0.534031	0.59332	-
Fm_contig_1123	gi|323435050	ref|YP_004222268.1	hypothetical protein BevumaM_p029	3.81e-98	349.146	3077.98	0.44954	0.783909	-0.573454	0.566337	ATMG00660
Fm_contig_1124	gi|356569742	ref|XP_003553055.1	PREDICTED: cytochrome c oxidase assembly protein COX11, mitochondrial-like	2.92e-130	455.691	126.223	-0.330522	0.931524	0.354821	0.722724	AT1G02410
Fm_contig_1125	gi|255571222	ref|XP_002526561.1	receptor protein kinase, putative	1.28e-219	752.143	144.707	-0.149526	0.90745	0.164779	0.869118	AT1G35710
Fm_contig_1126	gi|462410429	gb|EMJ15763.1	hypothetical protein PRUPE_ppa000145mg	1.79e-140	489.571	150.959	0.421957	0.913841	-0.461736	0.64427	AT2G34660
Fm_contig_1127	gi|323435031	ref|YP_004222246.1	hypothetical protein BevumaM_p007	1.04e-09	73.2004	57.1861	1.09928	1.15934	-0.948194	0.343031	-
Fm_contig_1128	-	-	-	-	-	25.9604	1.54749	1.50335	-1.02936	0.303312	AT5G53360
Fm_contig_1129	gi|462401240	gb|EMJ06797.1	hypothetical protein PRUPE_ppa008917mg	1.44e-109	387.038	20.8224	1.10208	1.56603	-0.703734	0.481598	AT5G03560
Fm_contig_1130	gi|224070104	ref|XP_002303115.1	predicted protein	2.07e-218	748.131	506.674	0.507009	0.824302	-0.615072	0.538507	AT1G35710
Fm_contig_1131	-	-	-	-	-	8.00128	1.93981	2.403	-0.807236	0.41953	AT1G72640
Fm_contig_1132	gi|508709320	gb|EOY01217.1	LRR and NB-ARC domains-containing disease resistance protein, putative	2.87e-243	830.602	751.325	0.1791	0.793443	-0.225722	0.821418	AT3G14470
Fm_contig_1133	gi|508709320	gb|EOY01217.1	LRR and NB-ARC domains-containing disease resistance protein, putative	6.4e-63	239.035	89.5889	0.547488	1.0055	-0.544489	0.586105	AT3G14470
Fm_contig_1134	gi|357469321	ref|XP_003604945.1	NBS resistance protein	5.14e-63	239.481	61.8151	0.105483	1.07205	-0.0983909	0.921622	AT3G14460
Fm_contig_1135	gi|255556679	ref|XP_002519373.1	leucine-rich repeat containing protein, putative	7.1e-227	776.216	629.492	0.316023	0.804445	-0.392843	0.694436	AT3G14470
Fm_contig_1136	gi|86438848	emb|CAJ44366.1	putative CC-NBS-LRR resistance protein	1.04e-136	477.089	480.538	0.0146138	0.807413	-0.018096	0.985562	AT3G14470
Fm_contig_1137	gi|255574478	ref|XP_002528151.1	cytochrome C oxidase assembly protein cox11, putative	2.11e-29	137.395	35.3933	1.531	1.36652	-1.12036	0.262561	AT1G02410
Fm_contig_1138	gi|462403685	gb|EMJ09242.1	hypothetical protein PRUPE_ppa002780mg	0	1167.62	826.407	-0.49259	0.805999	0.611158	0.541095	AT5G58430
Fm_contig_1139	-	-	-	-	-	417.085	0.962525	0.87643	-1.09823	0.272104	-
Fm_contig_1140	gi|508705058	gb|EOX96954.1	Multidrug resistance-associated protein 2 isoform 1	1.18e-60	224.77	52.923	0.179756	1.11724	-0.16089	0.87218	AT2G34660
Fm_contig_1141	gi|508705058	gb|EOX96954.1	Multidrug resistance-associated protein 2 isoform 1	1.64e-60	224.324	39.8632	-0.349419	1.20991	0.288799	0.772735	AT2G34660
Fm_contig_1142	gi|255550389	ref|XP_002516245.1	chlorophyll A/B binding protein, putative	9.58e-150	520.331	541.796	1.39993	0.920871	-1.52022	0.128456	AT1G19150
Fm_contig_1143	gi|224115778	ref|XP_002317122.1	nbs-lrr resistance protein	1.16e-19	105.297	43.156	1.17684	1.25332	-0.938977	0.347742	AT1G63730
Fm_contig_1144	gi|147801115	emb|CAN75466.1	hypothetical protein VITISV_025054	1.77e-201	691.961	2830.13	-0.516968	0.789212	0.655047	0.512437	AT3G14470
Fm_contig_1145	gi|225438015	ref|XP_002270968.1	PREDICTED: probable LRR receptor-like serine/threonine-protein kinase At4g08850-like	8.91e-36	152.106	40.1178	0.510962	1.22229	-0.418032	0.675924	AT2G24130
Fm_contig_1146	gi|359480048	ref|XP_003632391.1	PREDICTED: probable LRR receptor-like serine/threonine-protein kinase At4g08850-like	5.05e-78	283.615	34.1367	-0.332218	1.2681	0.261983	0.793334	AT3G24240
Fm_contig_1147	gi|462420484	gb|EMJ24747.1	hypothetical protein PRUPE_ppa012159mg	2e-80	290.747	197.614	0.301876	0.876867	-0.344263	0.730649	AT3G22530
Fm_contig_1148	gi|470134082	ref|XP_004302885.1	PREDICTED: peroxisome biogenesis protein 2-like	1.16e-164	569.814	69.3869	0.697235	1.07206	-0.650366	0.515456	AT1G79810
Fm_contig_1149	gi|470134082	ref|XP_004302885.1	PREDICTED: peroxisome biogenesis protein 2-like	1.12e-166	576.5	96.3176	-0.18754	0.972609	0.192824	0.847096	AT1G79810
Fm_contig_1150	gi|449442633	ref|XP_004139085.1	PREDICTED: dnaJ protein homolog	1.77e-158	549.307	3408.39	-0.748425	0.808608	0.925577	0.354666	AT3G44110
Fm_contig_1151	gi|224132304	ref|XP_002321306.1	predicted protein	1.65e-67	249.734	25.181	0.231986	1.4068	-0.1649	0.869023	AT1G35710
Fm_contig_1152	gi|462395726	gb|EMJ01525.1	hypothetical protein PRUPE_ppa000538mg	3.5e-120	422.256	40.0223	-3.32698	1.53967	2.16084	0.0307079	AT4G08850
Fm_contig_1153	gi|224070104	ref|XP_002303115.1	predicted protein	3.47e-86	309.471	100.835	-0.239518	0.965335	0.248122	0.80404	AT1G35710
Fm_contig_1154	gi|28300299	gb|AAO37645.1	NBS-LRR resistance protein RGH1	1.32e-226	775.324	1540.8	-0.413717	0.788576	0.524642	0.599832	AT3G14470
Fm_contig_1155	gi|255556679	ref|XP_002519373.1	leucine-rich repeat containing protein, putative	5.13e-159	551.09	237	0.451992	0.867728	-0.520887	0.602445	AT3G14470
Fm_contig_1156	gi|255573105	ref|XP_002527482.1	conserved hypothetical protein	1.61e-36	153.889	23.7493	0.273313	1.43753	-0.190124	0.849212	AT3G14470
Fm_contig_1157	gi|502143341	ref|XP_004505304.1	PREDICTED: glycine cleavage system H protein, mitochondrial-like	8.05e-83	298.326	14.1732	0.191344	1.74367	-0.109733	0.912621	AT2G35120
Fm_contig_1158	gi|462398589	gb|EMJ04257.1	hypothetical protein PRUPE_ppa000093mg	9.33e-38	159.238	44.1104	0.398965	1.18316	-0.3372	0.735966	AT4G35800
Fm_contig_1159	gi|462398589	gb|EMJ04257.1	hypothetical protein PRUPE_ppa000093mg	1.48e-11	78.5499	18.1659	-0.00505323	1.5786	0.00320422	0.997443	AT4G35800
Fm_contig_1160	gi|462398589	gb|EMJ04257.1	hypothetical protein PRUPE_ppa000093mg	9.16e-38	159.238	44.4127	0.416243	1.1817	-0.352237	0.72466	AT4G35800
Fm_contig_1161	gi|462415202	gb|EMJ19939.1	hypothetical protein PRUPE_ppa009180mg	1.57e-87	313.928	92.1977	1.18795	1.05962	-1.1211	0.262245	AT5G62020
Fm_contig_1162	gi|449524332	ref|XP_004169177.1	PREDICTED: DNA-directed RNA polymerase II subunit RPB1-like	0	4000.19	1891.28	0.568095	0.797387	-0.712441	0.476192	AT4G35800
Fm_contig_1163	gi|508726836	gb|EOY18733.1	NBS type disease resistance protein, putative	2.29e-135	472.631	213.792	0.116853	0.863367	-0.135343	0.892341	AT3G14470
Fm_contig_1164	gi|462402375	gb|EMJ07932.1	hypothetical protein PRUPE_ppa024822mg	4.23e-187	644.261	105.878	0.547488	0.974674	-0.56171	0.574314	AT3G14470
Fm_contig_1165	gi|449442633	ref|XP_004139085.1	PREDICTED: dnaJ protein homolog	1.02e-111	394.171	903.508	-1.11331	0.867026	1.28405	0.199123	AT3G44110
Fm_contig_1166	gi|255570428	ref|XP_002526173.1	suppressor of ty, putative	0	1424.84	509.903	-0.0634699	0.804991	0.078849	0.937153	AT4G08350
Fm_contig_1167	gi|462403636	gb|EMJ09193.1	hypothetical protein PRUPE_ppa015043mg	1.24e-83	301	46.1306	-0.0119396	1.1568	0.0103243	0.991763	AT3G14470
Fm_contig_1168	-	-	-	-	-	0.906706	7.50256	6.44574	-0.399492	0.689531	AT5G04860
Fm_contig_1169	gi|462395725	gb|EMJ01524.1	hypothetical protein PRUPE_ppa000536mg	3.93e-42	174.841	196.469	0.213211	0.874165	-0.243899	0.807309	AT4G34100
Fm_contig_1170	gi|225435163	ref|XP_002281776.1	PREDICTED: two-component response regulator-like PRR73-like	1.11e-54	209.613	1.43164	-0.452512	4.79081	0.0944527	0.92475	AT5G02810
Fm_contig_1171	gi|255556679	ref|XP_002519373.1	leucine-rich repeat containing protein, putative	2.93e-173	598.344	285.946	0.820108	0.883456	-0.928292	0.353256	AT3G14470
Fm_contig_1172	gi|359487225	ref|XP_002268551.2	PREDICTED: putative disease resistance RPP13-like protein 1-like	2.15e-173	598.79	186.67	0.726811	0.911526	-0.797352	0.425246	AT3G14470
Fm_contig_1173	gi|86438847	emb|CAJ44364.1	putative CC-NBS-LRR resistance protein	1.03e-30	142.298	130.136	0.319072	0.929021	-0.343446	0.731263	AT3G14470
Fm_contig_1174	gi|462408458	gb|EMJ13792.1	hypothetical protein PRUPE_ppa016037mg	7.58e-52	206.492	1.81341	8.50256	4.91255	-0.727736	0.466775	AT5G45520
Fm_contig_1175	gi|310705877	gb|ADP08624.1	ABA 8'-hydroxylase	1.24e-56	212.733	406.172	-2.27591	1.05574	2.15576	0.0311027	AT4G19230
Fm_contig_1176	-	-	-	-	-	9.03524	-1.45251	2.13883	0.679114	0.497066	AT3G60220
Fm_contig_1177	gi|449436691	ref|XP_004136126.1	PREDICTED: putative disease resistance protein RGA4-like	2.81e-07	62.0555	4.51762	-1.45251	2.86962	0.506167	0.61274	AT3G07040
Fm_contig_1178	-	-	-	-	-	4.67669	0.869416	2.85363	-0.304664	0.760622	AT1G22380
Fm_contig_1179	-	-	-	-	-	99.8013	0.95812	1.02058	-0.938793	0.347837	AT5G07760
Fm_contig_1180	-	-	-	-	-	6.33103	-0.130584	2.43814	0.0535616	0.957284	-
Fm_contig_1181	-	-	-	-	-	0.82717	-7.37011	6.87528	0.566514	0.571044	-
Fm_contig_1182	-	-	-	-	-	116.376	-0.0678484	0.938534	0.0722949	0.942367	-
Fm_contig_1183	-	-	-	-	-	37.684	-0.154832	1.2275	0.126138	0.899622	-
Fm_contig_1184	-	-	-	-	-	12.837	2.75694	2.14575	-1.28483	0.198853	AT5G02070
Fm_contig_1185	-	-	-	-	-	48.0395	-1.3854	1.22258	1.13317	0.257141	AT1G14790
Fm_contig_1186	-	-	-	-	-	75.2407	0.22126	1.02658	-0.215527	0.829356	-
Fm_contig_1187	-	-	-	-	-	18.8499	0.354843	1.56744	-0.226379	0.820906	AT4G15885
Fm_contig_1188	-	-	-	-	-	2.03611	0.547488	4.12594	-0.13269	0.894439	-
Fm_contig_1189	-	-	-	-	-	201.861	-0.452512	0.88039	0.513994	0.607257	AT5G43190
Fm_contig_1190	gi|225447941	ref|XP_002268855.1	PREDICTED: putative disease resistance protein At3g14460-like	2.13e-48	194.456	5.72656	-0.452512	2.54618	0.177723	0.85894	AT3G14470
Fm_contig_1191	gi|462402375	gb|EMJ07932.1	hypothetical protein PRUPE_ppa024822mg	1.38e-73	270.687	3.84952	1.86942	3.28135	-0.5697	0.568881	AT3G14470
Fm_contig_1192	-	-	-	-	-	31.2893	0.292915	1.30943	-0.223693	0.822996	AT4G17160
Fm_contig_1193	gi|359495085	ref|XP_003634909.1	PREDICTED: putative disease resistance protein At3g14460-like	4.59e-122	428.497	128.514	-0.0489338	0.923192	0.0530081	0.957725	AT3G14470
Fm_contig_1194	gi|28300299	gb|AAO37645.1	NBS-LRR resistance protein RGH1	1.64e-79	289.41	157.894	-0.168209	0.896585	0.187614	0.851179	AT3G14470
Fm_contig_1195	gi|514825285	ref|XP_004987297.1	PREDICTED: NADH dehydrogenase	2.06e-89	320.17	674.939	0.283669	0.80053	-0.354348	0.723078	ATMG00510
Fm_contig_1196	gi|115481228	ref|NP_001064207.1	Os10g0161400	2.75e-21	108.864	4.45399	2.13245	3.13515	-0.680164	0.4964	AT3G14470
Fm_contig_1197	gi|224150393	ref|XP_002336950.1	predicted protein	3.73e-37	161.467	44.1741	0.0758668	1.17221	-0.0647181	0.948398	AT3G14470
Fm_contig_1198	gi|225435163	ref|XP_002281776.1	PREDICTED: two-component response regulator-like PRR73-like	2.05e-35	154.78	29.285	1.77631	1.47799	-1.20183	0.22943	AT5G02810
Fm_contig_1199	gi|449442633	ref|XP_004139085.1	PREDICTED: dnaJ protein homolog	1.02e-111	394.171	815.844	-1.11655	0.869769	1.28373	0.199237	AT3G44110
Fm_contig_1200	gi|548830758	gb|ERM93681.1	hypothetical protein AMTR_s00004p00172570	1.23e-92	330.869	58.4428	0.522397	1.10402	-0.473173	0.63609	AT3G44110
Fm_contig_1201	gi|525507310	ref|NP_001267695.1	dnaJ protein homolog	1.4e-69	258.65	351.341	-0.502621	0.841075	0.597597	0.550109	AT3G44110
Fm_contig_1202	gi|508713385	gb|EOY05282.1	NBS type disease resistance protein, putative	7.33e-277	942.05	130.359	-1.16541	0.994054	1.17239	0.241042	AT3G14470
Fm_contig_1203	gi|462403636	gb|EMJ09193.1	hypothetical protein PRUPE_ppa015043mg	1.02e-27	128.924	1.51118	8.23953	5.25654	-0.630073	0.528647	AT3G14470
Fm_contig_1204	gi|224150393	ref|XP_002336950.1	predicted protein	2.56e-22	112.876	13.2029	1.13245	1.86057	-0.608653	0.542754	AT5G66900
Fm_contig_1205	gi|548830758	gb|ERM93681.1	hypothetical protein AMTR_s00004p00172570	3.09e-101	359.399	595.197	-0.913287	0.854525	1.06877	0.285174	AT3G44110
Fm_contig_1206	gi|462418297	gb|EMJ22746.1	hypothetical protein PRUPE_ppa002531mg	0	1176.54	1540.89	1.89842	0.968864	-1.95942	0.0500639	AT2G47240
Fm_contig_1207	-	-	-	-	-	33.2141	-1.03747	1.31571	0.788528	0.430388	AT5G63520
Fm_contig_1208	gi|147783253	emb|CAN62110.1	hypothetical protein VITISV_038734	3.26e-40	171.721	25.9445	0.690446	1.41656	-0.487406	0.625971	AT3G14460
Fm_contig_1209	gi|462397479	gb|EMJ03147.1	hypothetical protein PRUPE_ppa004524mg	4.13e-128	448.558	2179.31	-0.340356	0.780212	0.436239	0.662663	AT5G12010
Fm_contig_1210	gi|462397479	gb|EMJ03147.1	hypothetical protein PRUPE_ppa004524mg	4.73e-129	451.678	2520.69	0.137743	0.771273	-0.178588	0.858261	AT5G12010
Fm_contig_1211	gi|147820799	emb|CAN65189.1	hypothetical protein VITISV_032100	4.37e-142	494.92	1083.08	0.232731	0.786034	-0.296079	0.76717	AT1G64500
Fm_contig_1212	gi|147860631	emb|CAN81857.1	hypothetical protein VITISV_034960	4.56e-09	68.7424	4.97893	1.00692	2.7906	-0.36082	0.718234	AT3G14460
Fm_contig_1213	gi|508724081	gb|EOY15978.1	Outer arm dynein light chain 1 protein, putative isoform 1	1.77e-158	549.307	364.289	-0.803718	0.86437	0.929833	0.352457	AT1G78230
Fm_contig_1214	gi|359495083	ref|XP_003634908.1	PREDICTED: putative disease resistance protein At3g14460-like	1.14e-44	184.649	112.336	0.251503	0.949275	-0.264939	0.791057	AT3G14460
Fm_contig_1215	gi|225426284	ref|XP_002266905.1	PREDICTED: uncharacterized protein LOC100247840	1.31e-140	490.017	469.005	0.809354	0.854544	-0.947114	0.343581	AT1G64500
Fm_contig_1216	-	-	-	-	-	2.41788	8.9176	4.44124	-0.898416	0.368964	-
Fm_contig_1217	gi|359496869	ref|XP_002269619.2	PREDICTED: putative disease resistance protein At3g14460-like	1.1e-37	163.25	95.1882	-0.173796	0.974584	0.178331	0.858463	AT3G14460
Fm_contig_1218	-	-	-	-	-	5.94926	-1.18948	2.52866	0.470398	0.638071	AT1G06230
Fm_contig_1219	gi|449514888	ref|XP_004164507.1	PREDICTED: putative disease resistance protein RGA3-like	1.08e-05	58.935	12.4553	2.00692	2.02402	-0.991544	0.32142	AT5G18350
Fm_contig_1220	gi|359487473	ref|XP_002268687.2	PREDICTED: putative disease resistance protein At3g14460-like	4.51e-11	75.8751	5.72656	-0.452512	2.54618	0.177723	0.85894	AT5G46450
Fm_contig_1221	gi|147778645	emb|CAN76110.1	hypothetical protein VITISV_036332	8.59e-12	77.2125	11.2941	-1.45251	1.95681	0.742285	0.457915	AT1G27170
Fm_contig_1222	-	-	-	-	-	12.4553	2.00692	2.02402	-0.991544	0.32142	AT4G04180
Fm_contig_1223	gi|147789010	emb|CAN62584.1	hypothetical protein VITISV_009732	5.36e-22	110.647	55.9772	-0.62024	1.11376	0.556892	0.577601	AT1G78230
Fm_contig_1224	gi|508724081	gb|EOY15978.1	Outer arm dynein light chain 1 protein, putative isoform 1	6.44e-86	308.579	165.879	-0.757367	0.92315	0.820418	0.411978	AT1G78230
Fm_contig_1225	-	-	-	-	-	40.245	-0.198756	1.2038	0.16511	0.868858	AT4G27190
Fm_contig_1226	gi|224120122	ref|XP_002318247.1	predicted protein	4.85e-231	790.035	1899.85	0.357092	0.782827	-0.456153	0.64828	AT5G51970
Fm_contig_1227	gi|359495054	ref|XP_002267622.2	PREDICTED: putative disease resistance RPP13-like protein 1-like	1.32e-09	73.2004	214.364	-0.481464	0.876395	0.549371	0.582751	AT3G04220
Fm_contig_1228	gi|508773674	gb|EOY20930.1	Transmembrane Fragile-X-F-associated protein isoform 1	1.72e-34	151.66	8.44668	0.634951	2.18549	-0.290525	0.771414	AT1G68820
Fm_contig_1229	-	-	-	-	-	9.05115	0.795415	2.13517	-0.372525	0.709502	AT4G33740
Fm_contig_1230	-	-	-	-	-	25.6423	0.662965	1.42029	-0.466777	0.64066	AT3G44480
Fm_contig_1231	gi|343887274	dbj|BAK61820.1	hypothetical protein	1.82e-67	251.963	97.7811	0.200756	0.971978	-0.206541	0.836369	AT5G12010
Fm_contig_1232	gi|343887274	dbj|BAK61820.1	hypothetical protein	4.48e-201	690.623	366.755	-0.108178	0.822036	0.131601	0.8953	AT5G12010
Fm_contig_1233	gi|13877625	gb|AAK43890.1	AF370513_1 Unknown protein	0.0104	50.0191	82.9397	0.354843	1.01034	-0.351207	0.725433	AT5G17680
Fm_contig_1234	-	-	-	-	-	5.66293	2.54749	2.92573	-0.870709	0.383913	AT2G34690
Fm_contig_1235	gi|82621158	gb|ABB86267.1	DNA binding protein ACBF-like	0.000977	52.6939	15.6844	0.454378	1.68679	-0.26937	0.787645	-
Fm_contig_1236	gi|224086146	ref|XP_002307832.1	predicted protein	8.53e-54	212.733	2945.97	0.364473	0.778994	-0.467872	0.639876	AT1G76650
Fm_contig_1237	gi|224095786	ref|XP_002310479.1	predicted protein	6.34e-20	102.623	8.049	-3.62244	2.5535	1.41861	0.156013	AT2G43820
Fm_contig_1238	-	-	-	-	-	2.86328	-0.452512	3.47782	0.130114	0.896476	AT5G19130
Fm_contig_1239	gi|508724081	gb|EOY15978.1	Outer arm dynein light chain 1 protein, putative isoform 1	6.44e-86	308.579	60.972	-0.168059	1.07476	0.156371	0.87574	AT1G78230
Fm_contig_1240	-	-	-	-	-	182.789	0.48745	0.895183	-0.544522	0.586082	AT5G26040
Fm_contig_1241	-	-	-	-	-	41.0086	0.0918083	1.19821	-0.0766182	0.938927	AT1G21370
Fm_contig_1242	-	-	-	-	-	24.656	0.37061	1.42266	-0.260502	0.794477	AT3G24040
Fm_contig_1243	-	-	-	-	-	39.7201	-0.119088	1.208	0.0985864	0.921467	AT1G03090
Fm_contig_1244	-	-	-	-	-	13.4256	0.76988	1.81484	-0.424208	0.671414	AT3G06450
Fm_contig_1245	-	-	-	-	-	1416.08	0.486527	0.795057	-0.611935	0.540581	AT2G32870
Fm_contig_1246	-	-	-	-	-	103.746	1.2569	1.04716	-1.20029	0.230026	AT4G25350
Fm_contig_1247	-	-	-	-	-	326.875	0.140104	0.830107	-0.168774	0.865974	-
Fm_contig_1248	gi|508720630	gb|EOY12527.1	Leucine-rich repeat containing protein	7.83e-40	169.046	14.5073	11.5026	6.76967	-0.971206	0.331446	AT3G14470
Fm_contig_1249	gi|462411738	gb|EMJ16787.1	hypothetical protein PRUPE_ppa007623mg	2.97e-198	681.262	32.9596	0.72806	1.31257	-0.554678	0.579115	AT3G01640
Fm_contig_1250	-	-	-	-	-	160.423	0.148047	0.895221	-0.165372	0.868652	-
Fm_contig_1251	gi|462411738	gb|EMJ16787.1	hypothetical protein PRUPE_ppa007623mg	6.18e-53	202.926	0.906706	7.50256	6.44574	-0.399492	0.689531	AT3G01640
Fm_contig_1252	-	-	-	-	-	7.07867	-1.23012	2.34971	0.523518	0.600614	-
Fm_contig_1253	-	-	-	-	-	6.99913	-2.25987	2.46078	0.918351	0.358435	AT5G20130
Fm_contig_1254	-	-	-	-	-	0.302235	5.9176	6.91852	-0.143116	0.886198	-
Fm_contig_1255	-	-	-	-	-	169.649	0.917377	0.940655	-0.975249	0.329437	AT2G41700
Fm_contig_1256	-	-	-	-	-	6.9355	0.13245	2.34991	-0.0563605	0.955055	AT5G03435
Fm_contig_1257	-	-	-	-	-	39.736	0.364624	1.21815	-0.299323	0.764694	AT5G51230
Fm_contig_1258	gi|462422172	gb|EMJ26435.1	hypothetical protein PRUPE_ppa001861mg	8.57e-53	202.48	27.233	0.994947	1.41888	-0.701213	0.48317	AT4G23990
Fm_contig_1259	-	-	-	-	-	13.2665	0.00691941	1.78553	-0.0038721	0.996911	AT5G54310
Fm_contig_1260	gi|462422172	gb|EMJ26435.1	hypothetical protein PRUPE_ppa001861mg	2.29e-48	189.998	3.24505	1.54749	3.47248	-0.445634	0.655862	AT1G55850
Fm_contig_1261	-	-	-	-	-	28.0443	0.162198	1.35364	-0.11982	0.904626	AT5G17420
Fm_contig_1262	-	-	-	-	-	1.12941	-1.45251	5.39253	0.269347	0.787663	AT5G17420
Fm_contig_1263	gi|508714055	gb|EOY05952.1	Cellulose synthase like G2, putative	3.95e-139	485.113	32.1642	2.45438	1.54086	-1.59286	0.111192	AT4G24000
Fm_contig_1264	gi|359477703	ref|XP_002280696.2	PREDICTED: cellulose synthase-like protein G2-like	6.3e-113	398.183	47.435	0.578515	1.1695	-0.494663	0.620838	AT4G24000
Fm_contig_1265	gi|508714055	gb|EOY05952.1	Cellulose synthase like G2, putative	6.78e-152	527.463	89.0321	1.24097	1.07274	-1.15682	0.247344	AT4G24000
Fm_contig_1266	-	-	-	-	-	16.5116	0.284453	1.64543	-0.172871	0.862753	AT1G43260
Fm_contig_1267	-	-	-	-	-	16.5116	0.284453	1.64543	-0.172871	0.862753	AT3G19620
Fm_contig_1268	gi|358339569	dbj|GAA47606.1	hypothetical protein CLF_100574	6.06e-18	99.5021	495.22	0.721662	0.843289	-0.855766	0.392127	-
Fm_contig_1269	-	-	-	-	-	88.8094	0.198252	0.990451	-0.20016	0.841355	-
Fm_contig_1270	-	-	-	-	-	3.46775	0.13245	3.20241	-0.0413564	0.967012	-
Fm_contig_1271	-	-	-	-	-	6.18787	1.45438	2.5943	-0.560597	0.575072	-
Fm_contig_1272	-	-	-	-	-	9.78288	-2.45251	2.18177	1.12409	0.260976	-
Fm_contig_1273	gi|462414389	gb|EMJ19126.1	hypothetical protein PRUPE_ppa004891mg	5.89e-203	696.864	431.051	0.116979	0.813748	-0.14375	0.885698	AT3G10840
Fm_contig_1274	gi|462411108	gb|EMJ16157.1	hypothetical protein PRUPE_ppa003232mg	5.53e-284	965.677	245.049	1.15063	0.932153	-1.23437	0.217063	AT5G45110
Fm_contig_1275	gi|225454724	ref|XP_002272488.1	PREDICTED: dihydroflavonol-4-reductase isoform 2	5.3e-114	401.75	167.772	0.412883	0.900355	-0.458575	0.64654	AT2G23910
Fm_contig_1276	gi|462422117	gb|EMJ26380.1	hypothetical protein PRUPE_ppa002192mg	9.29e-281	954.978	821.253	0.241327	0.792953	-0.304335	0.760872	AT1G70610
Fm_contig_1277	gi|255556679	ref|XP_002519373.1	leucine-rich repeat containing protein, putative	1.07e-36	158.793	30.2712	-1.29497	1.37541	0.941519	0.346439	AT1G69550
Fm_contig_1278	gi|166788505	dbj|BAG06705.1	1-aminocyclopropane-1-carboxylate oxidase	2e-134	469.51	363.525	0.96313	0.883677	-1.08991	0.275754	AT1G12010
Fm_contig_1279	gi|255539370	ref|XP_002510750.1	protein with unknown function	5.95e-99	351.821	510.364	1.50197	0.937269	-1.60249	0.109047	AT1G21000
Fm_contig_1280	gi|462398557	gb|EMJ04225.1	hypothetical protein PRUPE_ppa018734mg	1.45e-143	499.824	28.0443	0.162198	1.35364	-0.11982	0.904626	AT3G14470
Fm_contig_1281	gi|508786005	gb|EOY33261.1	DNAJ isoform 3	1.38e-34	152.106	82.208	0.691878	1.03353	-0.669426	0.503224	AT3G44110
Fm_contig_1282	gi|449450375	ref|XP_004142938.1	PREDICTED: nucleolar GTP-binding protein 1-like	6.4e-138	481.101	52.2867	-0.591915	1.13157	0.523097	0.600907	AT1G50920
Fm_contig_1283	gi|462417612	gb|EMJ22349.1	hypothetical protein PRUPE_ppa019824mg, partial	1.21e-110	390.605	13.4256	0.76988	1.81484	-0.424208	0.671414	AT3G14470
Fm_contig_1284	-	-	-	-	-	56.5021	-0.674905	1.11443	0.605606	0.544776	AT4G23820
Fm_contig_1285	gi|224086974	ref|XP_002308022.1	predicted protein	1.23e-50	199.36	90.5751	-0.384341	0.9901	0.388186	0.697878	AT2G41670
Fm_contig_1286	gi|255585496	ref|XP_002533440.1	GTP binding protein, putative	1.3e-54	206.492	8.81254	-0.937939	2.12756	0.440853	0.659319	AT2G41670
Fm_contig_1287	gi|462402375	gb|EMJ07932.1	hypothetical protein PRUPE_ppa024822mg	1.53e-261	891.23	933.637	-0.783816	0.828477	0.946096	0.3441	AT3G14470
Fm_contig_1288	-	-	-	-	-	68.6869	0.315314	1.05147	-0.299876	0.764271	-
Fm_contig_1289	-	-	-	-	-	201.193	0.062061	0.868514	-0.0714531	0.943037	-
Fm_contig_1290	gi|462422272	gb|EMJ26535.1	hypothetical protein PRUPE_ppa001012mg	7.44e-31	141.407	27.0262	2.15235	1.57022	-1.37072	0.170461	AT3G24180
Fm_contig_1291	gi|224086974	ref|XP_002308022.1	predicted protein	1.05e-35	151.214	7.90584	-1.45251	2.25918	0.642937	0.520265	AT2G41670
Fm_contig_1292	gi|462423930	gb|EMJ28193.1	hypothetical protein PRUPE_ppa001867mg	4.75e-55	210.95	13.7119	-0.604515	1.76569	0.342369	0.732073	AT4G23990
Fm_contig_1293	gi|462402375	gb|EMJ07932.1	hypothetical protein PRUPE_ppa024822mg	9.15e-53	207.384	20.202	0.0499881	1.51793	-0.0329287	0.973731	AT3G14470
Fm_contig_1294	gi|462420525	gb|EMJ24788.1	hypothetical protein PRUPE_ppa012390mg	2.74e-21	109.755	574.533	0.327825	0.808359	-0.40554	0.685081	AT4G32020
Fm_contig_1295	gi|508713437	gb|EOY05334.1	Beta-glucosidase, GBA2 type family protein isoform 1	8.59e-294	998.22	548.016	-0.286115	0.807674	0.354248	0.723153	AT3G24180
Fm_contig_1296	gi|462397538	gb|EMJ03206.1	hypothetical protein PRUPE_ppa023366mg, partial	6.25e-49	195.348	131.886	1.21519	1.00555	-1.20848	0.226861	AT1G25240
Fm_contig_1297	gi|508717580	gb|EOY09477.1	DNA-binding bromodomain-containing protein, putative	4.7e-44	181.082	61.4174	1.24793	1.15674	-1.07883	0.280665	AT3G57980
Fm_contig_1298	gi|508717580	gb|EOY09477.1	DNA-binding bromodomain-containing protein, putative	8.74e-45	183.311	55.4522	1.13245	1.17139	-0.966749	0.333669	AT4G13200
Fm_contig_1299	gi|462420525	gb|EMJ24788.1	hypothetical protein PRUPE_ppa012390mg	2.17e-22	113.322	357.353	0.214244	0.826558	-0.259197	0.795483	AT4G32020
Fm_contig_1300	-	-	-	-	-	1.73388	0.13245	4.40613	-0.0300581	0.976021	AT5G47280
Fm_contig_1301	-	-	-	-	-	9.35339	0.869416	2.11246	-0.411561	0.680661	AT5G47280
Fm_contig_1302	gi|255585496	ref|XP_002533440.1	GTP binding protein, putative	5.45e-72	263.554	50.5687	-0.23012	1.12883	0.203859	0.838464	AT2G41670
Fm_contig_1303	-	-	-	-	-	80.9195	0.593002	1.0295	-0.576006	0.564611	-
Fm_contig_1304	gi|255585496	ref|XP_002533440.1	GTP binding protein, putative	2.37e-59	221.649	0.906706	7.50256	6.44574	-0.399492	0.689531	AT2G41670
Fm_contig_1305	gi|297737188	emb|CBI26389.3	unnamed protein product	1.86e-23	115.105	2.03611	0.547488	4.12594	-0.13269	0.894439	AT4G24000
Fm_contig_1306	gi|508784011	gb|EOY31267.1	Chlororespiratory reduction 6	5.42e-130	454.799	149.925	-0.0119396	0.901811	0.0132428	0.989434	AT2G47910
Fm_contig_1307	gi|255585496	ref|XP_002533440.1	GTP binding protein, putative	2.47e-122	429.389	280.347	-0.578689	0.861122	0.672021	0.50157	AT2G41670
Fm_contig_1308	-	-	-	-	-	122.564	0.00337035	0.930395	-0.00361933	0.997112	-
Fm_contig_1309	-	-	-	-	-	23.2085	-0.408118	1.44443	0.282549	0.777522	-
Fm_contig_1310	gi|225423779	ref|XP_002277341.1	PREDICTED: alanyl-tRNA synthetase-like	2.07e-82	297.88	169.459	0.0685385	0.88726	-0.0772441	0.938429	AT1G50200
Fm_contig_1311	-	-	-	-	-	1.81341	8.50256	4.91255	-0.727736	0.466775	AT4G27710
Fm_contig_1312	-	-	-	-	-	2.64058	1.13245	3.73572	-0.303134	0.761788	AT4G19450
Fm_contig_1313	gi|147788372	emb|CAN61187.1	hypothetical protein VITISV_019326	4.54e-07	65.1761	54.0047	0.782704	1.14513	-0.683505	0.494288	AT3G24180
Fm_contig_1314	gi|462394548	gb|EMJ00347.1	hypothetical protein PRUPE_ppa019613mg, partial	0.000223	55.3687	66.9849	0.920042	1.09999	-0.836404	0.402928	AT5G46450
Fm_contig_1315	gi|377655441	gb|AFB73911.1	polyprotein	9.14e-05	57.5976	76.2587	0.842944	1.06261	-0.793271	0.42762	AT1G47370
Fm_contig_1316	-	-	-	-	-	31.7665	1.31687	1.38455	-0.951114	0.341547	AT1G47370
Fm_contig_1317	-	-	-	-	-	3.32459	9.37703	4.01297	-1.10879	0.267522	AT5G22900
Fm_contig_1318	-	-	-	-	-	45.0808	0.13245	1.16649	-0.113543	0.9096	-
Fm_contig_1319	gi|225423779	ref|XP_002277341.1	PREDICTED: alanyl-tRNA synthetase-like	5.14e-245	836.398	730.041	-0.234014	0.795703	0.2941	0.768681	AT1G50200
Fm_contig_1320	gi|224083946	ref|XP_002307181.1	predicted protein	8.43e-41	173.058	35.0593	0.29956	1.26293	-0.237192	0.812508	AT1G50200
Fm_contig_1321	gi|255585496	ref|XP_002533440.1	GTP binding protein, putative	4.49e-44	179.745	4.67669	0.869416	2.85363	-0.304664	0.760622	AT2G41670
Fm_contig_1322	-	-	-	-	-	8.44668	0.634951	2.18549	-0.290525	0.771414	AT5G42070
Fm_contig_1323	gi|359494939	ref|XP_003634876.1	PREDICTED: exportin-7-like	0	1308.49	112.193	-0.480169	0.95663	0.50194	0.61571	AT5G06120
Fm_contig_1324	gi|1363358	pirS57332 NADH2 dehydrogenase (ubiquinone) (EC 1.6.5.3) chain 7 - wood tobacco mitochondrion	0	5.53e-60	222.541	19.3749	0.175519	1.54476	-0.113619	0.90954	ATMG00510
Fm_contig_1325	-	-	-	-	-	19.2953	-0.0832784	1.5423	0.0539993	0.956936	AT4G32720
Fm_contig_1326	gi|462422326	gb|EMJ26589.1	hypothetical protein PRUPE_ppa000723mg	2.78e-150	522.114	286.71	-1.49832	0.962343	1.55695	0.119483	AT1G20780
Fm_contig_1327	gi|462422326	gb|EMJ26589.1	hypothetical protein PRUPE_ppa000723mg	2.38e-81	293.422	64.901	-1.50314	1.1575	1.29861	0.194077	AT5G61840
Fm_contig_1328	-	-	-	-	-	254.705	0.746392	0.88491	-0.843462	0.39897	AT5G43530
Fm_contig_1329	gi|255585496	ref|XP_002533440.1	GTP binding protein, putative	4.69e-95	338.893	48.0713	-0.495581	1.15231	0.430078	0.667139	AT2G41670
Fm_contig_1330	-	-	-	-	-	24.4174	-0.243059	1.41625	0.171624	0.863733	-
Fm_contig_1331	gi|358339569	dbj|GAA47606.1	hypothetical protein CLF_100574	0.00383	49.1276	62.8808	0.305515	1.07338	-0.284626	0.77593	-
Fm_contig_1332	gi|462422272	gb|EMJ26535.1	hypothetical protein PRUPE_ppa001012mg	7.1e-227	776.216	251.778	-0.281628	0.852557	0.330336	0.741146	AT3G24180
Fm_contig_1333	-	-	-	-	-	9.41701	-0.674905	2.05946	0.327711	0.74313	-
Fm_contig_1334	gi|470106997	ref|XP_004289838.1	PREDICTED: triosephosphate isomerase, chloroplastic-like	6.46e-172	593.886	1607.26	-0.356596	0.78471	0.454433	0.649517	AT2G21170
Fm_contig_1335	gi|343887274	dbj|BAK61820.1	hypothetical protein	4.09e-27	127.587	85.2781	0.368518	1.00518	-0.366615	0.713906	AT5G12010
Fm_contig_1336	-	-	-	-	-	0.604471	6.9176	6.84292	-0.290824	0.771186	AT3G06370
Fm_contig_1337	-	-	-	-	-	28.951	0.247928	1.34181	-0.184767	0.853412	-
Fm_contig_1338	-	-	-	-	-	31.687	1.13245	1.36537	-0.829402	0.406877	AT5G43530
Fm_contig_1339	gi|462400879	gb|EMJ06436.1	hypothetical protein PRUPE_ppa006097mg	3.6e-170	588.091	42.1061	1.39834	1.28728	-1.08628	0.277356	AT2G40620
Fm_contig_1340	gi|255585496	ref|XP_002533440.1	GTP binding protein, putative	5.41e-87	312.145	133.365	-0.483539	0.930841	0.519467	0.603435	AT2G41670
Fm_contig_1341	gi|255585496	ref|XP_002533440.1	GTP binding protein, putative	8.79e-30	138.286	25.0378	0.606381	1.42817	-0.424583	0.671141	AT2G41670
Fm_contig_1342	gi|462422326	gb|EMJ26589.1	hypothetical protein PRUPE_ppa000723mg	6.08e-115	404.87	204.931	-1.59079	0.99951	1.59157	0.111481	AT1G20780
Fm_contig_1343	gi|462407351	gb|EMJ12685.1	hypothetical protein PRUPE_ppa007655mg	2.53e-95	339.784	54.7046	-0.433653	1.11125	0.390241	0.696358	AT1G50940
Fm_contig_1344	gi|462407351	gb|EMJ12685.1	hypothetical protein PRUPE_ppa007655mg	2.9e-96	342.905	31.9574	-0.102015	1.29271	0.0789184	0.937098	AT1G50940
Fm_contig_1345	gi|508709320	gb|EOY01217.1	LRR and NB-ARC domains-containing disease resistance protein, putative	2.12e-191	658.526	1785.45	-0.476838	0.7908	0.602985	0.546518	AT3G14460
Fm_contig_1346	-	-	-	-	-	1.51118	8.23953	5.25654	-0.630073	0.528647	-
Fm_contig_1347	gi|86438846	emb|CAJ44363.1	putative CC-NBS-LRR resistance protein	8.19e-176	606.814	180.959	-0.148255	0.880326	0.168412	0.866259	AT3G14470
Fm_contig_1348	gi|40644190	emb|CAC95126.1	gag-pol polyprotein	2.25e-21	106.189	0.82717	-7.37011	6.87528	0.566514	0.571044	AT4G29360
Fm_contig_1349	gi|40644190	emb|CAC95126.1	gag-pol polyprotein	3.48e-11	73.2004	1.43164	-0.452512	4.79081	0.0944527	0.92475	AT4G29360
Fm_contig_1350	gi|40644190	emb|CAC95126.1	gag-pol polyprotein	2.03e-245	837.735	48.294	1.40547	1.24329	-1.13044	0.258293	AT4G23160
Fm_contig_1351	-	-	-	-	-	2.94282	1.35484	3.59269	-0.377103	0.706097	-
Fm_contig_1352	gi|40644190	emb|CAC95126.1	gag-pol polyprotein	9.44e-125	437.413	93.8202	-0.321268	0.980954	0.327508	0.743284	AT4G23160
Fm_contig_1353	gi|480328055	gb|AGJ83729.1	gag-pol polyprotein, partial	7.55e-78	282.277	8.46259	10.725	3.19334	-1.81549	0.0694489	-
Fm_contig_1354	gi|508711124	gb|EOY03021.1	Glyceraldehyde 3-phosphate dehydrogenase A subunit 2	8.86e-163	563.572	4136.61	-0.29591	0.773146	0.382739	0.701913	AT1G12900
Fm_contig_1355	gi|470149404	ref|XP_004310228.1	PREDICTED: uncharacterized protein LOC101308737	0	1585.33	524.41	-0.154978	0.80521	0.192473	0.847372	AT1G24300
Fm_contig_1356	gi|225433442	ref|XP_002285674.1	PREDICTED: non-lysosomal glucosylceramidase-like	2.69e-48	194.456	44.7149	0.433317	1.18029	-0.367124	0.713527	AT3G24180
Fm_contig_1357	gi|147788372	emb|CAN61187.1	hypothetical protein VITISV_019326	3.8e-23	115.996	22.2382	0.0949756	1.46644	-0.0647626	0.948363	AT3G24180
Fm_contig_1358	gi|40644190	emb|CAC95126.1	gag-pol polyprotein	1.39e-206	708.901	204.566	-1.50878	0.988511	1.52632	0.126931	AT4G23160
Fm_contig_1359	gi|224115256	ref|XP_002316984.1	predicted protein	7.12e-89	318.386	152.645	-0.561447	0.917878	0.611682	0.540748	AT1G50940
Fm_contig_1360	gi|224115256	ref|XP_002316984.1	predicted protein	3.42e-29	132.045	3.46775	0.13245	3.20241	-0.0413564	0.967012	AT1G50940
Fm_contig_1361	gi|40644190	emb|CAC95126.1	gag-pol polyprotein	2.56e-23	114.659	0.604471	6.9176	6.84292	-0.290824	0.771186	-
Fm_contig_1362	-	-	-	-	-	65.076	0.468878	1.07248	-0.437188	0.661975	AT5G43530
Fm_contig_1363	gi|508711788	gb|EOY03685.1	ABI five binding protein 3, putative	3.15e-60	230.565	70.0072	1.01626	1.09898	-0.92472	0.355111	AT3G29575
Fm_contig_1364	-	-	-	-	-	27.6625	-0.0481219	1.35637	0.0354815	0.971696	AT1G70330
Fm_contig_1365	gi|356504771	ref|XP_003521168.1	PREDICTED: mitochondrial GTPase 1-like	8.61e-15	88.8031	25.7059	0.100029	1.39314	-0.0717975	0.942763	AT2G41670
Fm_contig_1366	gi|40644190	emb|CAC95126.1	gag-pol polyprotein	1.15e-30	140.961	3.99269	-0.715547	2.99341	0.23904	0.811074	AT3G14470
Fm_contig_1367	-	-	-	-	-	3.02235	9.23953	4.13179	-1.04362	0.296662	AT4G11280
Fm_contig_1368	-	-	-	-	-	12.4871	-3.6749	2.19085	1.67738	0.0934687	AT1G07220
Fm_contig_1369	gi|470149404	ref|XP_004310228.1	PREDICTED: uncharacterized protein LOC101308737	7.88e-25	120.9	7.98537	-0.715547	2.20891	0.323937	0.745986	AT1G24300
Fm_contig_1370	gi|470149404	ref|XP_004310228.1	PREDICTED: uncharacterized protein LOC101308737	0	1673.15	592.413	0.194451	0.80181	-0.242511	0.808385	AT1G27430
Fm_contig_1371	gi|462403261	gb|EMJ08818.1	hypothetical protein PRUPE_ppa019814mg	3.05e-300	1019.62	137.851	-0.127271	0.913734	0.13929	0.889221	AT3G07020
Fm_contig_1372	gi|449460010	ref|XP_004147739.1	PREDICTED: 60S ribosomal protein L27-like	3.84e-79	288.518	402.18	-0.332537	0.823866	0.403634	0.686482	AT4G15000
Fm_contig_1373	-	-	-	-	-	33.9299	0.354843	1.27829	-0.277587	0.781329	AT1G01670
Fm_contig_1374	-	-	-	-	-	51.3005	1.07105	1.18722	-0.902146	0.36698	AT5G14930
Fm_contig_1375	-	-	-	-	-	58.7291	0.203533	1.08818	-0.187038	0.851631	AT3G56410
Fm_contig_1376	gi|147769672	emb|CAN73953.1	hypothetical protein VITISV_025588	1.43e-25	124.467	4.59716	-0.23012	2.80843	0.0819411	0.934694	AT4G23160
Fm_contig_1377	gi|512374222	dbj|BAN45710.1	putative glycelaldehyde-3-phosphate dehydrogenase, partial	6.97e-116	407.991	406.681	-0.621832	0.842052	0.738475	0.460226	AT1G13440
Fm_contig_1378	gi|462405049	gb|EMJ10513.1	hypothetical protein PRUPE_ppa007892mg	3.11e-92	329.531	916.68	0.829827	0.834638	-0.994231	0.32011	AT4G17490
Fm_contig_1379	gi|462405049	gb|EMJ10513.1	hypothetical protein PRUPE_ppa007892mg	6.39e-95	338.447	1279.11	0.748469	0.819484	-0.913337	0.361065	AT4G17490
Fm_contig_1380	gi|356504771	ref|XP_003521168.1	PREDICTED: mitochondrial GTPase 1-like	4.39e-14	86.1284	18.4682	0.0422525	1.56957	-0.0269166	0.978526	AT2G41670
Fm_contig_1381	gi|147801115	emb|CAN75466.1	hypothetical protein VITISV_025054	0	1378.04	114.293	1.04999	1.00741	-1.04226	0.297291	AT4G23160
Fm_contig_1382	gi|462411070	gb|EMJ16119.1	hypothetical protein PRUPE_ppa000756mg	0	1572.4	522.39	-0.652652	0.833459	0.783067	0.433588	AT1G72440
Fm_contig_1383	gi|462422397	gb|EMJ26660.1	hypothetical protein PRUPE_ppa000255mg	6.42e-224	766.408	390.727	-0.32904	0.825244	0.398722	0.690098	AT2G03150
Fm_contig_1384	gi|508709966	gb|EOY01863.1	ATP/GTP-binding family protein, putative isoform 1	3.57e-07	64.7303	34.6934	0.697235	1.28955	-0.540677	0.58873	AT2G03150
Fm_contig_1385	gi|462405049	gb|EMJ10513.1	hypothetical protein PRUPE_ppa007892mg	4.69e-95	338.893	708.455	0.484505	0.810498	-0.597782	0.549985	AT4G17490
Fm_contig_1386	-	-	-	-	-	35.6479	-0.194714	1.24898	0.155902	0.87611	AT1G17240
Fm_contig_1387	gi|470120086	ref|XP_004296139.1	PREDICTED: uncharacterized protein LOC101297525	1.69e-83	300.555	651.062	-0.23109	0.799247	0.289138	0.772476	AT1G15780
Fm_contig_1388	gi|255579228	ref|XP_002530460.1	transcription cofactor, putative	6.44e-86	308.579	294.218	-0.23012	0.838983	0.274288	0.783864	-
Fm_contig_1389	gi|255579228	ref|XP_002530460.1	transcription cofactor, putative	6.39e-95	338.447	228.029	-0.33992	0.863404	0.393701	0.693802	AT1G15780
Fm_contig_1390	gi|24461867	gb|AAN62354.1	AF506028_23 CTV.22	0	1538.08	982.774	-0.370888	0.794205	0.466996	0.640503	AT1G15780
Fm_contig_1391	gi|24461867	gb|AAN62354.1	AF506028_23 CTV.22	0	1133.3	616.417	0.105407	0.798252	-0.132044	0.894949	AT1G15780
Fm_contig_1392	-	-	-	-	-	131.695	0.0944824	0.920575	-0.102631	0.918256	-
Fm_contig_1393	gi|255543455	ref|XP_002512790.1	glyceraldehyde 3-phosphate dehydrogenase, putative	1.13e-114	403.979	1913.53	-0.433103	0.787019	0.550313	0.582105	AT1G12900
Fm_contig_1394	gi|255543455	ref|XP_002512790.1	glyceraldehyde 3-phosphate dehydrogenase, putative	1.13e-114	403.979	2174.31	-0.437326	0.785912	0.55646	0.577896	AT1G12900
Fm_contig_1395	gi|462403994	gb|EMJ09551.1	hypothetical protein PRUPE_ppa001778mg	3.14e-40	169.492	568.17	-0.879486	0.852639	1.03149	0.302311	AT5G26742
Fm_contig_1396	gi|24461867	gb|AAN62354.1	AF506028_23 CTV.22	1.57e-130	456.582	329.596	-0.390048	0.838202	0.465342	0.641686	AT1G15780
Fm_contig_1397	gi|462422397	gb|EMJ26660.1	hypothetical protein PRUPE_ppa000255mg	8.43e-183	629.996	1043.84	-0.247677	0.787096	0.314675	0.753008	AT2G03150
Fm_contig_1398	-	-	-	-	-	18.4523	-1.03747	1.59798	0.649242	0.516182	-
Fm_contig_1399	gi|474445118	gb|EMS68553.1	Transcription factor RF2b	3.69e-08	68.2966	50.2029	0.0329146	1.1304	-0.0291145	0.976773	AT4G38900
Fm_contig_1400	gi|482561423	gb|EOA25614.1	hypothetical protein CARUB_v10018962mg	1.14e-05	58.4892	82.9874	-0.0481219	1.00089	0.048082	0.961651	AT3G14470
Fm_contig_1401	gi|147790356	emb|CAN67734.1	hypothetical protein VITISV_017638	7.87e-14	84.3452	8.22398	1.21045	2.26661	-0.534031	0.59332	AT3G14470
Fm_contig_1402	-	-	-	-	-	369.491	0.984005	0.88516	-1.11166	0.266283	AT5G18410
Fm_contig_1403	-	-	-	-	-	16.5752	-0.578043	1.63969	0.352534	0.724438	AT1G10090
Fm_contig_1404	-	-	-	-	-	23.8289	0.486087	1.44562	-0.336243	0.736687	-
Fm_contig_1405	gi|356507341	ref|XP_003522426.1	PREDICTED: glyceraldehyde-3-phosphate dehydrogenase-like	2.75e-211	724.504	1451.91	-0.139393	0.777863	0.179203	0.857778	AT1G13440
Fm_contig_1406	gi|475560981	gb|EMT13683.1	Protein CUP-SHAPED COTYLEDON 2	1.7e-05	57.1518	63.533	-0.195354	1.06437	0.183543	0.854372	AT1G02250
Fm_contig_1407	gi|527201351	gb|EPS68490.1	hypothetical protein M569_06279	1.7e-05	57.1518	39.7201	-0.119088	1.208	0.0985864	0.921467	AT1G02250
Fm_contig_1408	-	-	-	-	-	199.937	0.211808	0.872334	-0.242803	0.808158	AT4G35580
Fm_contig_1409	gi|225425634	ref|XP_002268851.1	PREDICTED: uncharacterized protein LOC100260241	1.57e-22	111.984	6.63327	0.00691941	2.39194	-0.0028897	0.997694	AT2G03150
Fm_contig_1410	gi|255546077	ref|XP_002514098.1	conserved hypothetical protein	1.87e-129	453.016	4684.81	-0.171556	0.767854	0.223427	0.823203	AT5G12010
Fm_contig_1411	gi|462403994	gb|EMJ09551.1	hypothetical protein PRUPE_ppa001778mg	2.27e-40	169.937	488.174	-0.686511	0.839211	0.818046	0.413331	AT5G26742
Fm_contig_1412	gi|225450401	ref|XP_002278318.1	PREDICTED: DEAD-box ATP-dependent RNA helicase 3, chloroplastic	3.94e-234	800.288	2519.32	-0.709605	0.806923	0.8794	0.379184	AT5G26742
Fm_contig_1413	gi|357458587	ref|XP_003599574.1	hypothetical protein MTR_3g035620	1.42e-39	166.817	175.296	-3.11548	1.23098	2.5309	0.0113771	AT1G51790
Fm_contig_1414	-	-	-	-	-	164.575	0.188238	0.893136	-0.210757	0.833077	-
Fm_contig_1415	-	-	-	-	-	9.43292	1.48609	2.17559	-0.683067	0.494565	-
Fm_contig_1416	-	-	-	-	-	15.6049	0.13245	1.67676	-0.0789884	0.937042	AT2G07698
Fm_contig_1417	gi|462399858	gb|EMJ05526.1	hypothetical protein PRUPE_ppa004309mg	1.87e-172	595.669	883.259	0.820764	0.834579	-0.983441	0.32539	AT3G50670
Fm_contig_1418	gi|225435969	ref|XP_002270683.1	PREDICTED: SNF1-related protein kinase regulatory subunit beta-1	1.74e-133	466.39	565.498	1.22336	0.895686	-1.36583	0.171993	AT5G21170
Fm_contig_1419	-	-	-	-	-	10.6419	1.71741	2.10472	-0.815976	0.414514	AT1G02220
Fm_contig_1420	gi|317106659	dbj|BAJ53163.1	JHL10I11.9	2.23e-171	592.103	94.9655	-0.130584	0.974445	0.134012	0.893393	AT5G08160
Fm_contig_1421	gi|462405045	gb|EMJ10509.1	hypothetical protein PRUPE_ppa008104mg	3.48e-46	187.769	42.1061	1.39834	1.28728	-1.08628	0.277356	AT5G08160
Fm_contig_1422	-	-	-	-	-	7.09458	1.71741	2.48746	-0.69042	0.48993	AT1G33060
Fm_contig_1423	-	-	-	-	-	70.0072	-0.320601	1.04316	0.30734	0.758585	AT1G34320
Fm_contig_1424	-	-	-	-	-	17.641	0.179756	1.60053	-0.112306	0.91058	-
Fm_contig_1425	gi|470122517	ref|XP_004297287.1	PREDICTED: uncharacterized protein LOC101300815	6.78e-63	238.589	88.7776	-0.233678	0.989208	0.23623	0.813254	AT2G03150
Fm_contig_1426	gi|508704563	gb|EOX96459.1	Ethylene-responsive element binding factor 13, putative	1.21e-36	156.564	8.00128	1.93981	2.403	-0.807236	0.41953	AT2G44840
Fm_contig_1427	gi|147856329	emb|CAN83893.1	hypothetical protein VITISV_039112	1.84e-285	970.581	13581.1	-0.169819	0.764605	0.222106	0.824232	AT2G39730
Fm_contig_1428	-	-	-	-	-	53.2729	-0.433147	1.11885	0.387139	0.698653	-
Fm_contig_1429	-	-	-	-	-	55.4363	-0.934664	1.13854	0.820933	0.411684	-
Fm_contig_1430	-	-	-	-	-	14.6982	-0.0374747	1.71308	0.0218787	0.982545	-
Fm_contig_1431	-	-	-	-	-	42.472	1.01461	1.24196	-0.81694	0.413963	-
Fm_contig_1432	-	-	-	-	-	48.8508	0.149524	1.14092	-0.131052	0.895734	-
Fm_contig_1433	-	-	-	-	-	155.11	0.458026	0.912507	-0.501939	0.615711	-
Fm_contig_1434	gi|24461867	gb|AAN62354.1	AF506028_23 CTV.22	0	1322.31	1259.8	-0.134572	0.780129	0.172503	0.863042	AT1G15780
Fm_contig_1435	gi|508705061	gb|EOX96957.1	Multidrug resistance-associated protein 13	2.55e-46	181.974	16.0503	-0.388382	1.65556	0.234594	0.814524	AT1G30400
Fm_contig_1436	gi|470137931	ref|XP_004304713.1	PREDICTED: ABC transporter C family member 12-like	1.29e-296	1007.58	80.4423	-0.944718	1.05137	0.898557	0.368889	AT1G30410
Fm_contig_1437	gi|508705061	gb|EOX96957.1	Multidrug resistance-associated protein 13	6.04e-47	183.757	26.4535	-0.182423	1.37703	0.132479	0.894606	AT1G30400
Fm_contig_1438	gi|462410218	gb|EMJ15552.1	hypothetical protein PRUPE_ppa000156mg	3.22e-228	780.673	341.462	0.00564551	0.825674	-0.00683401	0.994547	AT1G30410
Fm_contig_1439	gi|470137931	ref|XP_004304713.1	PREDICTED: ABC transporter C family member 12-like	0	1272.83	255.516	-0.424263	0.858034	0.494462	0.62098	AT1G30410
Fm_contig_1440	-	-	-	-	-	128.307	0.86416	0.970757	-0.890187	0.373365	-
Fm_contig_1441	-	-	-	-	-	4.97893	1.00692	2.7906	-0.36082	0.718234	-
Fm_contig_1442	gi|225459342	ref|XP_002285801.1	PREDICTED: endoplasmic reticulum-Golgi intermediate compartment protein 3	8.38e-10	71.863	10.9282	-0.172404	1.93026	0.0893195	0.928828	AT1G36050
Fm_contig_1443	gi|462424423	gb|EMJ28686.1	hypothetical protein PRUPE_ppa007001mg	1.39e-249	851.555	208.447	-0.275634	0.869073	0.317162	0.751121	AT1G36050
Fm_contig_1444	-	-	-	-	-	6.09243	-4.25987	3.01296	1.41383	0.157411	AT2G16720
Fm_contig_1445	gi|449465886	ref|XP_004150658.1	PREDICTED: endoplasmic reticulum-Golgi intermediate compartment protein 3-like	1.2e-25	122.683	26.9308	0.970699	1.42185	-0.682699	0.494797	AT1G22200
Fm_contig_1446	gi|508724144	gb|EOY16041.1	Endoplasmic reticulum vesicle transporter protein isoform 1	2.61e-30	139.623	30.0804	0.187945	1.32297	-0.14206	0.887032	AT1G36050
Fm_contig_1447	-	-	-	-	-	57.6156	0.573023	1.11116	-0.515693	0.606069	-
Fm_contig_1448	gi|462407968	gb|EMJ13302.1	hypothetical protein PRUPE_ppa011800mg	4.04e-61	233.686	157.926	-0.50498	0.910149	0.554834	0.579008	AT2G35010
Fm_contig_1449	gi|462412851	gb|EMJ17900.1	hypothetical protein PRUPE_ppa026630mg	1.22e-196	675.912	320.847	0.433831	0.843744	-0.51417	0.607133	AT1G69360
Fm_contig_1450	gi|470118288	ref|XP_004295263.1	PREDICTED: putative disease resistance protein RGA3-like	7.41e-68	253.746	137.119	0.0656188	0.914411	-0.0717575	0.942795	AT3G14470
Fm_contig_1451	gi|508778384	gb|EOY25640.1	Cysteine/Histidine-rich C1 domain family protein	5.71e-153	531.03	79.472	0.364624	1.01995	-0.357488	0.720727	AT3G14470
Fm_contig_1452	-	-	-	-	-	17.1956	0.676771	1.6419	-0.412183	0.680205	-
Fm_contig_1453	-	-	-	-	-	13.5688	0.0710498	1.77082	-0.0401193	0.967998	AT1G51600
Fm_contig_1454	gi|508724144	gb|EOY16041.1	Endoplasmic reticulum vesicle transporter protein isoform 1	4.27e-43	178.853	24.1629	-1.88861	1.53784	1.2281	0.219411	AT1G36050
Fm_contig_1455	gi|470101375	ref|XP_004287148.1	PREDICTED: DNA-directed RNA polymerase 3, chloroplastic-like	1.29e-25	124.467	12.2167	0.547488	1.86873	-0.292969	0.769546	AT2G24120
Fm_contig_1456	-	-	-	-	-	22.5563	1.02142	1.51486	-0.67426	0.500146	AT5G24580
Fm_contig_1457	gi|470101375	ref|XP_004287148.1	PREDICTED: DNA-directed RNA polymerase 3, chloroplastic-like	0	1538.52	172.099	-1.65826	1.02472	1.61826	0.105606	AT2G24120
Fm_contig_1458	-	-	-	-	-	16.2094	0.235544	1.65538	-0.142286	0.886854	AT3G06530
Fm_contig_1459	-	-	-	-	-	67.4939	0.558376	1.06881	-0.522423	0.601376	AT2G03140
Fm_contig_1460	gi|356510622	ref|XP_003524036.1	PREDICTED: DNA-directed RNA polymerase 3, chloroplastic-like	3.14e-16	92.8152	15.3026	0.0780025	1.68826	-0.0461996	0.963151	AT2G24120
Fm_contig_1461	gi|462399858	gb|EMJ05526.1	hypothetical protein PRUPE_ppa004309mg	1.73e-99	353.604	339.013	0.687495	0.859571	-0.799808	0.423822	AT3G50670
Fm_contig_1462	gi|508710881	gb|EOY02778.1	Ribosomal protein S21 family protein isoform 1	1.76e-60	227.89	411.597	0.102077	0.815863	-0.125111	0.900435	AT3G27160
Fm_contig_1463	gi|462410218	gb|EMJ15552.1	hypothetical protein PRUPE_ppa000156mg	1.66e-153	532.813	195.196	-0.672419	0.898907	0.748043	0.454434	AT1G30410
Fm_contig_1464	-	-	-	-	-	88.889	0.254706	0.992063	-0.25674	0.797379	AT1G69460
Fm_contig_1465	-	-	-	-	-	33.2459	0.157541	1.27977	-0.123098	0.90203	-
Fm_contig_1466	gi|470122517	ref|XP_004297287.1	PREDICTED: uncharacterized protein LOC101300815	9.52e-49	194.902	89.1753	0.048386	0.98667	-0.0490366	0.96089	AT2G03150
Fm_contig_1467	gi|470122517	ref|XP_004297287.1	PREDICTED: uncharacterized protein LOC101300815	7.01e-49	195.348	61.7196	-0.286502	1.07368	0.266843	0.78959	AT2G03150
Fm_contig_1468	gi|462418299	gb|EMJ22748.1	hypothetical protein PRUPE_ppa002605mg	1.69e-307	1043.69	1353.84	-0.0833889	0.778032	0.107183	0.914644	AT3G62200
Fm_contig_1469	-	-	-	-	-	218.007	0.503817	0.878573	-0.573445	0.566343	-
Fm_contig_1470	-	-	-	-	-	184.936	-0.264308	0.880851	0.300063	0.764129	AT2G07698
Fm_contig_1471	-	-	-	-	-	219.009	0.204886	0.863252	-0.237339	0.812394	-
Fm_contig_1472	gi|225460119	ref|XP_002275612.1	PREDICTED: uncharacterized protein LOC100260107	3.46e-267	909.953	318.047	-0.764045	0.86841	0.879824	0.378955	AT1G31480
Fm_contig_1473	gi|462422319	gb|EMJ26582.1	hypothetical protein PRUPE_ppa000780mg	0	1689.2	269.817	-2.17336	1.06213	2.04622	0.0407346	AT1G68990
Fm_contig_1474	gi|147856145	emb|CAN82435.1	hypothetical protein VITISV_040457	4.12e-15	89.6947	5.72656	-0.452512	2.54618	0.177723	0.85894	AT1G24300
Fm_contig_1475	-	-	-	-	-	15.2231	-0.250878	1.68845	0.148588	0.881879	-
Fm_contig_1476	-	-	-	-	-	129.675	0.235544	0.926323	-0.254275	0.799283	AT5G03435
Fm_contig_1477	-	-	-	-	-	196.564	0.337068	0.879088	-0.383426	0.701404	AT5G16190
Fm_contig_1478	gi|462415649	gb|EMJ20386.1	hypothetical protein PRUPE_ppa016876mg	2.24e-38	164.588	75.9088	0.0556347	1.02099	-0.0544879	0.956546	AT4G35580
Fm_contig_1479	gi|502163789	ref|XP_004512950.1	PREDICTED: protein mrp homolog isoform X1	9.18e-33	140.961	8.90799	2.13245	2.33459	-0.913405	0.361029	AT3G24430
Fm_contig_1480	gi|462422378	gb|EMJ26641.1	hypothetical protein PRUPE_ppa000410mg	1.04e-222	762.396	103.492	-0.0204012	0.958247	0.0212932	0.983012	AT3G23780
Fm_contig_1481	-	-	-	-	-	12.5825	-0.534974	1.8253	0.293091	0.769453	AT3G20260
Fm_contig_1482	-	-	-	-	-	11.994	0.925999	1.91214	-0.484269	0.628195	-
Fm_contig_1483	gi|112253906	ref|YP_717161.1	hypothetical protein BrnapMp064	4.45e-36	157.455	26.6921	0.383989	1.38474	-0.277296	0.781553	ATMG01110
Fm_contig_1484	-	-	-	-	-	9.57609	0.395485	2.05745	-0.192217	0.847572	AT1G30795
Fm_contig_1485	-	-	-	-	-	128.275	-0.166208	0.924626	0.17976	0.857341	-
Fm_contig_1486	-	-	-	-	-	13.6483	0.440573	1.78108	-0.247359	0.804631	AT1G30400
Fm_contig_1487	gi|255570138	ref|XP_002526031.1	phytanoyl-CoA dioxygenase domain containing, putative	1.92e-136	476.197	127.193	0.296944	0.931467	-0.318789	0.749887	AT2G01490
Fm_contig_1488	gi|224132436	ref|XP_002328269.1	glycosyltransferase, family GT8	7.99e-11	77.2125	34.8843	-0.54178	1.26622	0.427872	0.668744	AT4G38270
Fm_contig_1489	gi|255564428	ref|XP_002523210.1	elongation factor 1-beta, putative	1.58e-121	426.714	499.134	-0.786767	0.847834	0.927976	0.35342	AT2G18110
Fm_contig_1490	gi|462420221	gb|EMJ24484.1	hypothetical protein PRUPE_ppa009477mg	2.21e-19	100.394	1.51118	8.23953	5.25654	-0.630073	0.528647	AT2G01490
Fm_contig_1491	gi|508728346	gb|EOY20243.1	Uncharacterized protein isoform 3	8.68e-08	65.6219	1.73388	0.13245	4.40613	-0.0300581	0.976021	AT1G17360
Fm_contig_1492	gi|255572797	ref|XP_002527331.1	ATP-binding cassette transporter, putative	3.5e-163	564.91	785.334	-1.41129	0.90968	1.55142	0.120802	AT1G15520
Fm_contig_1493	gi|297743362	emb|CBI36229.3	unnamed protein product	3.26e-167	578.284	32.4346	0.848657	1.32884	-0.638638	0.523058	AT1G15520
Fm_contig_1494	-	-	-	-	-	186.066	0.719297	0.911197	-0.789394	0.429882	-
Fm_contig_1495	gi|297743356	emb|CBI36223.3	unnamed protein product	6.53e-111	391.496	231.274	-2.24898	1.08355	2.07556	0.0379346	AT1G15520
Fm_contig_1496	gi|502147696	ref|XP_004506880.1	PREDICTED: pleiotropic drug resistance protein 1-like	4.75e-20	103.514	15.589	-1.15295	1.7082	0.674953	0.499706	AT1G15520
Fm_contig_1497	gi|255570138	ref|XP_002526031.1	phytanoyl-CoA dioxygenase domain containing, putative	2.68e-11	75.4293	1.81341	8.50256	4.91255	-0.727736	0.466775	AT2G01490
Fm_contig_1498	gi|470137931	ref|XP_004304713.1	PREDICTED: ABC transporter C family member 12-like	2.09e-166	575.609	184.157	0.0600742	0.877766	-0.0684366	0.945438	AT2G34660
Fm_contig_1499	gi|470137931	ref|XP_004304713.1	PREDICTED: ABC transporter C family member 12-like	1.12e-166	576.5	185.095	-0.209656	0.879176	0.238472	0.811515	AT2G34660
Fm_contig_1500	gi|297743356	emb|CBI36223.3	unnamed protein product	3.07e-110	389.267	272.394	-1.14978	0.920563	1.249	0.211666	AT1G15520
Fm_contig_1501	-	-	-	-	-	11.8349	0.062061	1.87156	-0.0331568	0.97355	-
Fm_contig_1502	gi|462420221	gb|EMJ24484.1	hypothetical protein PRUPE_ppa009477mg	3.84e-34	147.648	33.6754	-0.670104	1.28603	0.521068	0.60232	AT2G01490
Fm_contig_1503	gi|388515193	gb|AFK45658.1	unknown	0.000592	54.0313	11.6917	0.869416	1.92682	-0.451213	0.651836	AT2G01490
Fm_contig_1504	gi|462420221	gb|EMJ24484.1	hypothetical protein PRUPE_ppa009477mg	7.83e-35	147.648	11.4531	-0.452512	1.89458	0.238848	0.811224	AT2G01490
Fm_contig_1505	gi|359486034	ref|XP_002267863.2	PREDICTED: putative disease resistance protein At3g14460-like	0.00732	49.1276	32.4028	-0.357355	1.28977	0.27707	0.781726	AT5G46470
Fm_contig_1506	gi|147856329	emb|CAN83893.1	hypothetical protein VITISV_039112	3.06e-205	704.443	3717.88	-0.459181	0.783164	0.58632	0.557661	AT2G39730
Fm_contig_1507	-	-	-	-	-	3.32459	9.37703	4.01297	-1.10879	0.267522	AT2G40490
Fm_contig_1508	gi|449437688	ref|XP_004136623.1	PREDICTED: uncharacterized protein LOC101215342	3.48e-172	594.778	830.797	-0.131134	0.789233	0.166157	0.868033	AT2G40950
Fm_contig_1509	-	-	-	-	-	1.95658	-2.45251	4.31401	0.568487	0.569704	AT4G07410
Fm_contig_1510	gi|255571322	ref|XP_002526610.1	mgatp-energized glutathione s-conjugate pump, putative	1.29e-16	94.5984	1.12941	-1.45251	5.39253	0.269347	0.787663	AT1G30410
Fm_contig_1511	gi|527194837	gb|EPS64316.1	hypothetical protein M569_10466	2.91e-06	62.5013	8.28761	-0.578043	2.17085	0.266277	0.790026	AT1G30410
Fm_contig_1512	gi|357492323	ref|XP_003616450.1	Ribulose-1 5-bisphosphate carboxylase/oxygenase activase	2.13e-96	343.351	2291.6	-0.376646	0.781701	0.481833	0.629925	AT2G39730
Fm_contig_1513	gi|508704494	gb|EOX96390.1	DNAJ	1.37e-129	453.462	694.664	-0.290241	0.799484	0.363039	0.716576	AT3G44110
Fm_contig_1514	gi|508779348	gb|EOY26604.1	Pleiotropic drug resistance 12	8.05e-108	381.243	170.158	-1.50077	1.00461	1.49388	0.135206	AT1G15520
Fm_contig_1515	gi|357492323	ref|XP_003616450.1	Ribulose-1 5-bisphosphate carboxylase/oxygenase activase	2.35e-99	353.158	1957.45	-0.251269	0.777239	0.323288	0.746477	AT2G39730
Fm_contig_1516	gi|462410429	gb|EMJ15763.1	hypothetical protein PRUPE_ppa000145mg	1.89e-05	59.3808	7.6036	-1.6749	2.31526	0.723418	0.469423	AT1G30410
Fm_contig_1517	gi|255571322	ref|XP_002526610.1	mgatp-energized glutathione s-conjugate pump, putative	3.79e-32	144.081	5.26526	-4.03747	3.12782	1.29081	0.196768	AT1G30410
Fm_contig_1518	gi|508779356	gb|EOY26612.1	Pleiotropic drug resistance 12 isoform 1	2.17e-31	135.166	2.64058	1.13245	3.73572	-0.303134	0.761788	AT1G15520
Fm_contig_1519	gi|508778697	gb|EOY25953.1	Uncharacterized protein TCM_027312	3.28e-34	148.539	170.667	0.0885069	0.8867	-0.0998127	0.920493	AT1G15780
Fm_contig_1520	gi|462411810	gb|EMJ16859.1	hypothetical protein PRUPE_ppa008443mg	5.49e-37	161.467	15.0799	0.354843	1.70788	-0.207764	0.835413	AT1G14590
Fm_contig_1521	gi|224078860	ref|XP_002305657.1	multidrug resistance protein ABC transporter family	1.13e-09	70.9714	0.604471	6.9176	6.84292	-0.290824	0.771186	AT1G30400
Fm_contig_1522	-	-	-	-	-	21.0451	0.869416	1.53848	-0.565108	0.572	AT1G67160
Fm_contig_1523	-	-	-	-	-	10.4033	0.13245	1.97614	-0.0670212	0.946565	-
Fm_contig_1524	gi|224078860	ref|XP_002305657.1	multidrug resistance protein ABC transporter family	1.13e-09	70.9714	4.74032	-2.77444	2.97314	0.93316	0.350737	AT1G30400
Fm_contig_1525	gi|297845974	ref|XP_002890868.1	ATMRP13	2.93e-26	123.575	1.12941	-1.45251	5.39253	0.269347	0.787663	AT2G34660
Fm_contig_1526	gi|356499773	ref|XP_003518711.1	PREDICTED: long chain acyl-CoA synthetase 1-like	7.2e-07	62.0555	5.28116	1.13245	2.73406	-0.414195	0.678732	AT2G47240
Fm_contig_1527	gi|73665949	gb|AAZ79662.1	putative lipoxygenase	2.15e-47	192.673	761.84	1.26219	0.891595	-1.41565	0.156879	AT1G17420
Fm_contig_1528	gi|462401201	gb|EMJ06758.1	hypothetical protein PRUPE_ppa008649mg	2.11e-148	515.873	2472.57	0.927615	0.830782	-1.11655	0.264187	AT2G28910
Fm_contig_1529	-	-	-	-	-	129.404	0.530481	0.941677	-0.563333	0.573208	AT3G19553
Fm_contig_1530	-	-	-	-	-	46.5124	0.114528	1.15584	-0.0990838	0.921072	-
Fm_contig_1531	-	-	-	-	-	13.2029	1.13245	1.86057	-0.608653	0.542754	-
Fm_contig_1532	gi|462422168	gb|EMJ26431.1	hypothetical protein PRUPE_ppa001871mg	2.45e-66	249.734	260.097	0.934707	0.902487	-1.0357	0.300343	AT1G67580
Fm_contig_1533	gi|462422168	gb|EMJ26431.1	hypothetical protein PRUPE_ppa001871mg	1.3e-66	250.626	252.001	0.80292	0.89119	-0.900949	0.367615	AT1G67580
Fm_contig_1534	gi|147854459	emb|CAN78588.1	hypothetical protein VITISV_043911	1.89e-06	61.164	56.8998	-0.219022	1.09429	0.200153	0.841361	AT5G48650
Fm_contig_1535	-	-	-	-	-	11.994	0.925999	1.91214	-0.484269	0.628195	AT4G14605
Fm_contig_1536	gi|224054440	ref|XP_002298261.1	predicted protein	2.48e-49	193.119	6.2674	2.71741	2.84799	-0.954139	0.340013	AT5G22050
Fm_contig_1537	gi|470113644	ref|XP_004293031.1	PREDICTED: probable receptor-like protein kinase At1g49730-like	2.1e-48	190.444	6.41057	0.662965	2.46417	-0.269037	0.787901	AT5G22050
Fm_contig_1538	gi|225434947	ref|XP_002283746.1	PREDICTED: uncharacterized protein LOC100260322	3.02e-85	306.35	823.687	0.845718	0.838742	-1.00831	0.313305	AT2G28910
Fm_contig_1539	gi|255549070	ref|XP_002515591.1	Inner membrane protein yrbE, putative	2.31e-169	585.416	158.18	0.89079	0.945867	-0.941766	0.346312	AT1G19800
Fm_contig_1540	gi|462415351	gb|EMJ20088.1	hypothetical protein PRUPE_ppa000332mg	0	1893.82	5888.62	0.604071	0.792423	-0.762303	0.445879	AT5G20420
Fm_contig_1541	-	-	-	-	-	29.3486	1.15415	1.40073	-0.823954	0.409966	-
Fm_contig_1542	-	-	-	-	-	154.474	0.197301	0.901211	-0.218926	0.826708	-
Fm_contig_1543	gi|508780012	gb|EOY27268.1	Lipoxygenase 3	1.87e-129	453.016	1608.61	0.0366668	0.774982	-0.0473089	0.962267	AT1G17420
Fm_contig_1544	-	-	-	-	-	9.57609	0.395485	2.05745	-0.192217	0.847572	AT3G25090
Fm_contig_1545	gi|470149404	ref|XP_004310228.1	PREDICTED: uncharacterized protein LOC101308737	3.28e-33	146.756	3.61092	-3.45251	3.48843	0.989689	0.322326	AT1G24300
Fm_contig_1546	gi|147864944	emb|CAN83625.1	hypothetical protein VITISV_041718	2.11e-105	373.219	123.073	-0.178864	0.931058	0.192111	0.847655	AT4G23900
Fm_contig_1547	gi|224053414	ref|XP_002297807.1	predicted protein	6.25e-16	92.8152	60.5425	-1.29497	1.15002	1.12604	0.260149	AT1G15520
Fm_contig_1548	gi|502147693	ref|XP_004506879.1	PREDICTED: pleiotropic drug resistance protein 1-like	0	1367.78	2439.77	-1.57935	0.916979	1.72234	0.0850074	AT1G15520
Fm_contig_1549	-	-	-	-	-	3.76999	0.354843	3.09624	-0.1146	0.908762	AT4G11720
Fm_contig_1550	gi|356558934	ref|XP_003547757.1	PREDICTED: linoleate 13S-lipoxygenase 3-1, chloroplastic-like	4.48e-32	138.286	11.6758	-0.815082	1.89053	0.43114	0.666366	AT1G17420
Fm_contig_1551	gi|462416688	gb|EMJ21425.1	hypothetical protein PRUPE_ppa002181mg	1.27e-63	241.264	259.207	-0.0795255	0.845524	0.094058	0.925063	AT2G40950
Fm_contig_1552	-	-	-	-	-	21.1247	1.13245	1.56118	-0.725376	0.468222	-
Fm_contig_1553	-	-	-	-	-	72.2024	-0.155895	1.03246	0.150997	0.879978	AT4G16390
Fm_contig_1554	gi|502143754	ref|XP_004505453.1	PREDICTED: polyubiquitin-A-like	1.05e-299	1017.84	9615.04	-0.395647	0.775363	0.510278	0.609857	AT4G05320
Fm_contig_1555	-	-	-	-	-	94.3928	0.256439	0.980394	-0.261564	0.793658	-
Fm_contig_1556	gi|255572797	ref|XP_002527331.1	ATP-binding cassette transporter, putative	1.5e-193	665.659	43.7128	-0.172404	1.17482	0.146752	0.883327	AT1G15520
Fm_contig_1557	gi|528494144	ref|XP_005155489.1	PREDICTED: ubuquitin c isoform X4	3.07e-66	248.843	5749.5	-0.413436	0.77803	0.531392	0.595147	AT4G05320
Fm_contig_1558	gi|462409489	gb|EMJ14823.1	hypothetical protein PRUPE_ppa002096mg	0	1314.73	661.036	0.0908494	0.795593	-0.114187	0.90909	AT5G55670
Fm_contig_1559	gi|514725455	ref|XP_004955737.1	PREDICTED: vesicle-associated membrane protein 725-like	6.03e-05	55.8144	39.1792	-0.531947	1.22237	0.435178	0.663434	-
Fm_contig_1560	gi|326516202	dbj|BAJ88124.1	predicted protein	6.03e-05	55.8144	20.5838	0.335984	1.51627	-0.221582	0.824639	AT1G60070
Fm_contig_1561	gi|255576609	ref|XP_002529195.1	DNA binding protein, putative	3.99e-216	740.552	456.662	0.0631292	0.810128	-0.0779214	0.937891	AT1G72390
Fm_contig_1562	gi|462401401	gb|EMJ06958.1	hypothetical protein PRUPE_ppa010301mg	4.35e-67	251.963	591.363	-0.410692	0.811014	0.506396	0.612578	AT3G56880
Fm_contig_1563	gi|470122214	ref|XP_004297140.1	PREDICTED: AP2/ERF and B3 domain-containing transcription repressor TEM1-like	1.12e-166	576.5	4106.68	1.41506	0.890847	-1.58844	0.112187	AT1G13260
Fm_contig_1564	gi|255554170	ref|XP_002518125.1	Vesicle-associated membrane protein, putative	8.47e-131	457.474	309.759	-0.462519	0.846327	0.546505	0.584719	AT1G04760
Fm_contig_1565	gi|462422168	gb|EMJ26431.1	hypothetical protein PRUPE_ppa001871mg	0	1101.64	1561.24	0.976493	0.841555	-1.16034	0.245911	AT1G67580
Fm_contig_1566	-	-	-	-	-	18.1659	-0.00505323	1.5786	0.00320422	0.997443	AT4G12720
Fm_contig_1567	gi|462422447	gb|EMJ26710.1	hypothetical protein PRUPE_ppa000293mg	6.9e-59	221.204	1.51118	8.23953	5.25654	-0.630073	0.528647	AT1G27430
Fm_contig_1568	gi|414591899	tpg|DAA42470.1	TPA: putative vesicle-associated membrane protein family protein	2.27e-31	140.515	7.76267	-0.189478	2.23044	0.0849537	0.932298	AT1G04750
Fm_contig_1569	gi|462418890	gb|EMJ23153.1	hypothetical protein PRUPE_ppa001735mg	4.7e-138	481.547	585.302	0.953141	0.86119	-1.10677	0.268395	AT1G33680
Fm_contig_1570	gi|462418890	gb|EMJ23153.1	hypothetical protein PRUPE_ppa001735mg	1.04e-35	152.997	104.812	1.38975	1.06195	-1.30867	0.190648	AT4G10070
Fm_contig_1571	gi|462418890	gb|EMJ23153.1	hypothetical protein PRUPE_ppa001735mg	7.01e-37	156.564	64.1375	1.33598	1.15597	-1.15572	0.247794	AT4G10070
Fm_contig_1572	gi|449432442	ref|XP_004134008.1	PREDICTED: putative vesicle-associated membrane protein 726-like	3.91e-21	106.189	3.02235	9.23953	4.13179	-1.04362	0.296662	AT2G32670
Fm_contig_1573	gi|502143392	ref|XP_004505324.1	PREDICTED: vesicle-associated membrane protein 722-like	1.43e-15	89.6947	2.56105	-0.86755	3.66454	0.23674	0.812858	AT2G32670
Fm_contig_1574	gi|377684866	gb|AFB74452.1	F-box family protein	9.83e-252	858.687	1092.28	0.31259	0.789309	-0.396026	0.692086	AT1G27340
Fm_contig_1575	gi|297845974	ref|XP_002890868.1	ATMRP13	7.99e-117	411.111	44.0627	-0.937939	1.20702	0.777072	0.437116	AT1G30410
Fm_contig_1576	gi|224116630	ref|XP_002317351.1	multidrug resistance protein ABC transporter family	9.5e-116	407.545	84.1487	-0.701872	1.02244	0.686467	0.492419	AT1G30410
Fm_contig_1577	gi|225425634	ref|XP_002268851.1	PREDICTED: uncharacterized protein LOC100260241	1.17e-26	125.358	6.33103	-0.130584	2.43814	0.0535616	0.957284	AT2G03150
Fm_contig_1578	gi|462422601	gb|EMJ26864.1	hypothetical protein PRUPE_ppa001599mg	0	1288.43	533.509	-0.373467	0.812851	0.459457	0.645906	AT1G25350
Fm_contig_1579	-	-	-	-	-	14.2528	0.547488	1.75681	-0.311632	0.75532	-
Fm_contig_1580	gi|462422601	gb|EMJ26864.1	hypothetical protein PRUPE_ppa001599mg	0	1289.32	601.257	-0.0600096	0.798424	0.0751637	0.940084	AT1G25350
Fm_contig_1581	gi|224054164	ref|XP_002298123.1	pleiotropic drug resistance, ABC transporter family protein	1.17e-57	218.529	20.6315	-1.37451	1.56283	0.879504	0.379128	AT1G15520
Fm_contig_1582	gi|462422601	gb|EMJ26864.1	hypothetical protein PRUPE_ppa001599mg	5.9e-37	154.335	7.01504	0.869416	2.38761	-0.364131	0.715761	AT1G25350
Fm_contig_1583	gi|225450401	ref|XP_002278318.1	PREDICTED: DEAD-box ATP-dependent RNA helicase 3, chloroplastic	3.81e-50	192.673	17.8637	-0.0539628	1.58805	0.0339836	0.97289	AT5G26742
Fm_contig_1584	gi|225450401	ref|XP_002278318.1	PREDICTED: DEAD-box ATP-dependent RNA helicase 3, chloroplastic	3.65e-50	192.673	0.604471	6.9176	6.84292	-0.290824	0.771186	AT5G26742
Fm_contig_1585	gi|356575484	ref|XP_003555870.1	PREDICTED: diphosphomevalonate decarboxylase-like	1.29e-253	864.928	455.055	0.200333	0.813154	-0.246361	0.805402	AT3G54250
Fm_contig_1586	gi|508777910	gb|EOY25166.1	RNA-binding family protein isoform 1	5.74e-101	358.508	806.92	-0.564585	0.812011	0.695296	0.48687	AT4G17720
Fm_contig_1587	gi|508726180	gb|EOY18077.1	Ribulose bisphosphate carboxylase/oxygenase activase, chloroplastic isoform 1	1.6e-155	539.5	5448.87	-0.239106	0.76937	0.310786	0.755963	AT2G39730
Fm_contig_1588	-	-	-	-	-	31.0666	0.430131	1.31855	-0.326212	0.744264	AT3G42170
Fm_contig_1589	-	-	-	-	-	41.6289	0.600599	1.21471	-0.494436	0.620998	-
Fm_contig_1590	-	-	-	-	-	87.0597	-0.0205613	0.991027	0.0207506	0.983445	AT2G44890
Fm_contig_1591	-	-	-	-	-	5.50386	0.284453	2.6088	-0.109032	0.913177	AT1G76280
Fm_contig_1592	-	-	-	-	-	15.5413	1.09181	1.74276	-0.626479	0.531001	-
Fm_contig_1593	-	-	-	-	-	37.6203	0.22126	1.23297	-0.17945	0.857585	-
Fm_contig_1594	-	-	-	-	-	16.6548	-0.268088	1.63067	0.164406	0.869411	AT3G56030
Fm_contig_1595	gi|381393062	gb|AFG28405.1	glyceraldehyde-3-phosphate dehydrogenase B	6.58e-283	962.111	5012.43	-0.5762	0.790582	0.728835	0.466103	AT1G42970
Fm_contig_1596	gi|462418890	gb|EMJ23153.1	hypothetical protein PRUPE_ppa001735mg	6e-133	464.606	472.696	0.794325	0.852472	-0.931785	0.351448	AT4G10070
Fm_contig_1597	-	-	-	-	-	9.41701	-0.674905	2.05946	0.327711	0.74313	AT1G33400
Fm_contig_1598	gi|462422601	gb|EMJ26864.1	hypothetical protein PRUPE_ppa001599mg	2.07e-37	155.672	5.88563	1.35484	2.63649	-0.513873	0.607341	AT1G25350
Fm_contig_1599	-	-	-	-	-	2.03611	0.547488	4.12594	-0.13269	0.894439	AT5G55700
Fm_contig_1600	gi|514054493	gb|AGO32050.1	microsomal oleate desaturase	3.14e-126	442.317	8.16035	10.6725	3.21535	-1.78674	0.0739797	AT3G12120
Fm_contig_1601	gi|225443996	ref|XP_002280819.1	PREDICTED: ABC transporter C family member 2 isoform 1	1.97e-195	671.9	324.41	-0.626231	0.855075	0.732372	0.463942	AT1G30400
Fm_contig_1602	-	-	-	-	-	28.951	0.247928	1.34181	-0.184767	0.853412	-
Fm_contig_1603	-	-	-	-	-	67.987	-0.0634699	1.04629	0.0606647	0.951626	AT1G02470
Fm_contig_1604	-	-	-	-	-	2.56105	-0.86755	3.66454	0.23674	0.812858	AT2G21450
Fm_contig_1605	-	-	-	-	-	1010.42	0.249915	0.788174	-0.317077	0.751185	-
Fm_contig_1606	gi|508780012	gb|EOY27268.1	Lipoxygenase 3	2.9e-139	485.559	1826.23	-0.110085	0.7741	0.142214	0.886911	AT1G17420
Fm_contig_1607	gi|508780012	gb|EOY27268.1	Lipoxygenase 3	4.67e-147	511.415	1284.85	-0.462162	0.794552	0.581668	0.560791	AT1G72520
Fm_contig_1608	gi|187960377	gb|ACD43484.1	lipoxygenase 2	2e-41	173.95	335.433	0.282086	0.83298	-0.338644	0.734878	AT1G17420
Fm_contig_1609	-	-	-	-	-	4.15176	2.00692	3.20369	-0.62643	0.531033	AT1G12050
Fm_contig_1610	-	-	-	-	-	9.57609	0.395485	2.05745	-0.192217	0.847572	AT3G53580
Fm_contig_1611	-	-	-	-	-	30.3985	0.869416	1.35813	-0.640152	0.522074	AT1G74720
Fm_contig_1612	gi|514054493	gb|AGO32050.1	microsomal oleate desaturase	3.14e-126	442.317	22.8585	1.04999	1.51064	-0.695056	0.48702	AT3G12120
Fm_contig_1613	gi|58013373	gb|AAW63040.1	microsomal delta-12 oleate desaturase	1.44e-109	387.038	37.2068	1.62721	1.3602	-1.1963	0.231581	AT3G12120
Fm_contig_1614	gi|470121895	ref|XP_004296992.1	PREDICTED: selenium-binding protein 2-like	6.4e-138	481.101	122.119	1.7408	1.08556	-1.60358	0.108806	AT4G14040
Fm_contig_1615	gi|470121895	ref|XP_004296992.1	PREDICTED: selenium-binding protein 2-like	1.86e-138	482.884	184.523	1.01046	0.941624	-1.0731	0.283227	AT4G14040
Fm_contig_1616	gi|14589309	emb|CAC43237.1	lipoxygenase	9.45e-168	580.067	2090.51	-0.622202	0.800562	0.77721	0.437035	AT1G17420
Fm_contig_1617	gi|297263851	ref|XP_002798881.1	PREDICTED: hypothetical protein LOC100426778	3.11e-92	329.531	598.346	0.612824	0.826093	-0.74183	0.45819	AT4G02890
Fm_contig_1618	gi|462410218	gb|EMJ15552.1	hypothetical protein PRUPE_ppa000156mg	3.16e-117	412.449	380.801	-0.0227808	0.819189	0.0278125	0.977812	AT1G30400
Fm_contig_1619	gi|518546365	ref|WP_019716572.1	acyl-CoA dehydrogenase, partial	1.9e-05	58.0434	123.073	-1.87993	1.09344	1.71928	0.0855633	AT4G35590
Fm_contig_1620	-	-	-	-	-	60.1766	0.510962	1.09538	-0.466466	0.640882	AT2G27145
Fm_contig_1621	gi|224055825	ref|XP_002298672.1	predicted protein	1.86e-181	625.538	278.788	2.12095	1.05769	-2.00526	0.0449348	AT4G14030
Fm_contig_1622	-	-	-	-	-	9.87832	0.473487	2.03517	-0.232648	0.816035	AT3G44880
Fm_contig_1623	-	-	-	-	-	22.779	0.810522	1.4911	-0.543569	0.586738	-
Fm_contig_1624	gi|224054164	ref|XP_002298123.1	pleiotropic drug resistance, ABC transporter family protein	1.81e-15	89.2489	18.1659	-0.00505323	1.5786	0.00320422	0.997443	AT2G29940
Fm_contig_1625	-	-	-	-	-	34.9957	0.717413	1.2876	-0.557164	0.577415	AT1G02470
Fm_contig_1626	-	-	-	-	-	15.748	-0.452512	1.66893	0.271141	0.786283	-
Fm_contig_1627	-	-	-	-	-	17.1161	0.377563	1.62705	-0.232049	0.8165	AT3G24820
Fm_contig_1628	gi|470127394	ref|XP_004299654.1	PREDICTED: uncharacterized protein LOC101297541	7.44e-38	164.588	450.553	-0.766053	0.850133	0.9011	0.367535	AT4G08950
Fm_contig_1629	-	-	-	-	-	12.678	1.50168	1.93471	-0.776174	0.437646	-
Fm_contig_1630	-	-	-	-	-	27.4398	0.102077	1.36225	-0.074929	0.940271	-
Fm_contig_1631	gi|356508079	ref|XP_003522788.1	PREDICTED: uncharacterized protein LOC100811449	5.78e-92	328.64	154.617	-1.83498	1.06008	1.73098	0.083455	AT4G08950
Fm_contig_1632	-	-	-	-	-	8.44668	0.634951	2.18549	-0.290525	0.771414	AT4G28430
Fm_contig_1633	gi|508706312	gb|EOX98208.1	RNA-binding protein 47A	3.05e-162	561.789	592.811	0.391601	0.810563	-0.483119	0.629012	AT3G19130
Fm_contig_1634	-	-	-	-	-	21.2519	-0.259867	1.48842	0.174595	0.861398	AT4G34830
Fm_contig_1635	gi|356508079	ref|XP_003522788.1	PREDICTED: uncharacterized protein LOC100811449	3.09e-101	359.399	250.044	-1.49186	0.9706	1.53705	0.12428	AT4G08950
Fm_contig_1636	gi|470128576	ref|XP_004300214.1	PREDICTED: uncharacterized protein LOC101299868	1.73e-48	194.456	153.758	-0.698089	0.927032	0.753039	0.451426	AT4G17720
Fm_contig_1637	gi|449462041	ref|XP_004148750.1	PREDICTED: uncharacterized protein LOC101207930	2.82e-05	58.0434	26.7558	-0.147658	1.37158	0.107658	0.914267	AT5G46870
Fm_contig_1638	gi|147819777	emb|CAN76196.1	hypothetical protein VITISV_041073	1.94e-60	233.24	92.3726	0.460504	0.994127	-0.463222	0.643206	AT4G23160
Fm_contig_1639	gi|508781141	gb|EOY28397.1	Transcription factor, putative isoform 1	1.92e-40	167.263	250.998	-0.0433417	0.847904	0.0511196	0.95923	AT4G32010
Fm_contig_1640	gi|508781141	gb|EOY28397.1	Transcription factor, putative isoform 1	1.1e-98	350.929	1043	-0.00246434	0.782496	0.00315324	0.997484	AT4G32010
Fm_contig_1641	gi|462397236	gb|EMJ03035.1	hypothetical protein PRUPE_ppa009299mg	3.6e-170	588.091	185.461	-0.788478	0.914006	0.862664	0.388322	AT4G02590
Fm_contig_1642	gi|357168552	ref|XP_003581701.1	PREDICTED: uncharacterized protein LOC100824572, partial	5.64e-17	98.6105	138.885	0.343659	0.920871	-0.373185	0.709011	AT2G17870
Fm_contig_1643	gi|12620881	gb|AAG61120.1	ribulose-1,5-bisphosphate carboxylase/oxygenase activase 1	4.37e-142	494.92	6927.17	-0.0452979	0.764081	0.059289	0.952722	AT2G39730
Fm_contig_1644	-	-	-	-	-	2.86328	-0.452512	3.47782	0.130114	0.896476	AT5G37350
Fm_contig_1645	-	-	-	-	-	7.84221	0.454378	2.2436	-0.202518	0.839512	-
Fm_contig_1646	gi|470137624	ref|XP_004304563.1	PREDICTED: uncharacterized protein LOC101302678	2.65e-256	873.844	277.245	0.356244	0.849686	-0.419262	0.675025	AT1G08660
Fm_contig_1647	gi|462399306	gb|EMJ04974.1	hypothetical protein PRUPE_ppa002498mg	1.33e-303	1030.76	90.2888	0.847048	1.02801	-0.823968	0.409958	AT1G60500
Fm_contig_1648	-	-	-	-	-	6.0288	-0.282587	2.48923	0.113526	0.909614	AT5G51630
Fm_contig_1649	gi|462405281	gb|EMJ10745.1	hypothetical protein PRUPE_ppa010780mg	1.07e-10	77.2125	46.5124	0.114528	1.15584	-0.0990838	0.921072	AT4G17510
Fm_contig_1650	gi|356555825	ref|XP_003546230.1	PREDICTED: pleiotropic drug resistance protein 1-like	8.52e-79	284.952	4.89939	-0.0374747	2.73376	0.013711	0.989061	AT1G15520
Fm_contig_1651	-	-	-	-	-	22.604	-0.498316	1.46035	0.341232	0.732929	-
Fm_contig_1652	gi|169605691	ref|XP_001796266.1	hypothetical protein SNOG_05870	5.12e-26	120.454	601.655	-0.32119	0.805707	0.398647	0.690153	AT3G52590
Fm_contig_1653	gi|508703861	gb|EOX95757.1	UDP-Glycosyltransferase superfamily protein	1.06e-66	248.843	45.4625	0.261184	1.16735	-0.223736	0.822962	AT4G01070
Fm_contig_1654	-	-	-	-	-	9.95786	1.00692	2.07106	-0.48618	0.626839	AT1G50360
Fm_contig_1655	-	-	-	-	-	41.104	0.691878	1.22555	-0.56454	0.572387	AT5G44820
Fm_contig_1656	gi|302398543	gb|ADL36566.1	ABI3L domain class transcription factor	4.26e-221	757.046	112.734	0.476149	0.959548	-0.496218	0.61974	AT4G32010
Fm_contig_1657	gi|356502774	ref|XP_003520191.1	PREDICTED: transcription factor UNE12-like	0.000232	55.8144	30.3031	0.0499881	1.31669	-0.0379619	0.969718	AT4G02590
Fm_contig_1658	gi|224082724	ref|XP_002306814.1	predicted protein	2.19e-15	89.6947	4.97893	1.00692	2.7906	-0.36082	0.718234	AT1G61120
Fm_contig_1659	-	-	-	-	-	15.3663	-0.86755	1.69983	0.510375	0.609789	AT5G49470
Fm_contig_1660	-	-	-	-	-	42.5515	-1.08994	1.23108	0.885356	0.375965	AT2G47210
Fm_contig_1661	gi|357518309	ref|XP_003629443.1	ADP-ribosylation factor	1.08e-66	252.855	817.244	0.334419	0.797275	-0.419448	0.674888	AT2G18390
Fm_contig_1662	gi|358339569	dbj|GAA47606.1	hypothetical protein CLF_100574	3.63e-08	68.2966	205.663	0.193333	0.868953	-0.222486	0.823936	-
Fm_contig_1663	-	-	-	-	-	8.38305	3.19134	2.65662	-1.20127	0.229647	AT1G15420
Fm_contig_1664	gi|449455597	ref|XP_004145539.1	PREDICTED: BTB/POZ domain-containing protein At2g30600-like	6.45e-06	61.164	152.12	0.669204	0.930133	-0.719467	0.471853	AT2G30600
Fm_contig_1665	gi|462401128	gb|EMJ06685.1	hypothetical protein PRUPE_ppa008172mg	5.87e-117	411.557	130.438	-0.373657	0.928573	0.402402	0.687388	AT4G02590
Fm_contig_1666	-	-	-	-	-	0.604471	6.9176	6.84292	-0.290824	0.771186	-
Fm_contig_1667	gi|147819777	emb|CAN76196.1	hypothetical protein VITISV_041073	1.65e-110	390.159	88.2368	0.622776	1.01378	-0.614306	0.539013	AT4G23160
Fm_contig_1668	gi|255545766	ref|XP_002513943.1	conserved hypothetical protein	7.67e-171	590.32	3284.02	0.0175823	0.767636	-0.0229	0.98173	AT4G08950
Fm_contig_1669	gi|462422601	gb|EMJ26864.1	hypothetical protein PRUPE_ppa001599mg	6.85e-08	64.2845	3.46775	0.13245	3.20241	-0.0413564	0.967012	AT1G25350
Fm_contig_1670	-	-	-	-	-	24.3538	0.338901	1.42743	-0.237417	0.812333	-
Fm_contig_1671	gi|462415759	gb|EMJ20496.1	hypothetical protein PRUPE_ppa018737mg	1.39e-64	245.276	2900.52	-0.381915	0.779966	0.48966	0.624374	AT5G05250
Fm_contig_1672	gi|24461867	gb|AAN62354.1	AF506028_23 CTV.22	2.37e-133	465.944	163.652	0.619638	0.917215	-0.67556	0.49932	AT1G15780
Fm_contig_1673	gi|462415909	gb|EMJ20646.1	hypothetical protein PRUPE_ppa021059mg, partial	2.95e-35	149.431	2.03611	0.547488	4.12594	-0.13269	0.894439	AT3G49250
Fm_contig_1674	gi|462415909	gb|EMJ20646.1	hypothetical protein PRUPE_ppa021059mg, partial	7.34e-139	484.221	209.417	0.10459	0.865143	-0.12089	0.903778	AT3G49250
Fm_contig_1675	gi|356509251	ref|XP_003523364.1	PREDICTED: uncharacterized protein LOC100809510	1.72e-63	239.035	16.8775	-0.513913	1.62661	0.315944	0.752045	AT3G49250
Fm_contig_1676	-	-	-	-	-	5.72656	-0.452512	2.54618	0.177723	0.85894	-
Fm_contig_1677	gi|225460662	ref|XP_002267096.1	PREDICTED: uncharacterized protein LOC100257198 isoform 1	6.44e-86	308.579	150.465	-1.1724	0.977001	1.2	0.230137	AT1G18740
Fm_contig_1678	gi|470102626	ref|XP_004287752.1	PREDICTED: F-box protein SKIP23-like	4.41e-35	154.78	42.4084	-0.85305	1.21323	0.703126	0.481977	AT2G17030
Fm_contig_1679	-	-	-	-	-	131.075	0.637686	0.947633	-0.672921	0.500998	-
Fm_contig_1680	gi|356519798	ref|XP_003528556.1	PREDICTED: linoleate 13S-lipoxygenase 3-1, chloroplastic-like	1.07e-100	357.616	521.61	-0.534065	0.823991	0.648147	0.51689	AT1G17420
Fm_contig_1681	-	-	-	-	-	7.61951	1.04999	2.32263	-0.452062	0.651225	AT5G55760
Fm_contig_1682	gi|508721468	gb|EOY13365.1	Receptor like protein 26	8.23e-11	76.7667	18.7227	2.21991	1.77876	-1.248	0.212031	AT2G32660
Fm_contig_1683	gi|147819777	emb|CAN76196.1	hypothetical protein VITISV_041073	1.25e-160	556.44	54.4023	1.29956	1.19522	-1.08729	0.276908	AT4G23160
Fm_contig_1684	gi|147819777	emb|CAN76196.1	hypothetical protein VITISV_041073	5.74e-101	358.508	35.2661	-0.365049	1.25605	0.290635	0.77133	ATMG00710
Fm_contig_1685	gi|462398630	gb|EMJ04298.1	hypothetical protein PRUPE_ppa023767mg	1.02e-111	394.171	149.447	-0.213221	0.904507	0.235735	0.813638	AT2G17695
Fm_contig_1686	gi|462404115	gb|EMJ09672.1	hypothetical protein PRUPE_ppa004108mg	8.41e-05	57.5976	80.9991	2.05445	1.20077	-1.71094	0.087092	AT2G44490
Fm_contig_1687	gi|470120989	ref|XP_004296568.1	PREDICTED: uncharacterized protein LOC101293969	6.26e-122	428.051	166.802	-1.21702	0.970799	1.25363	0.209975	AT5G14930
Fm_contig_1688	-	-	-	-	-	9.71925	-0.559427	2.02956	0.275641	0.782824	AT4G00315
Fm_contig_1689	gi|462399513	gb|EMJ05181.1	hypothetical protein PRUPE_ppa000212mg	0	2647.65	248.596	0.00516963	0.848678	-0.00608806	0.995142	AT1G66950
Fm_contig_1690	gi|147855195	emb|CAN83834.1	hypothetical protein VITISV_006821	0	1194.81	35.6319	-0.747968	1.26843	0.589683	0.555403	AT1G66950
Fm_contig_1691	gi|508784154	gb|EOY31410.1	Pleiotropic drug resistance 12	0	2444.82	397.042	-1.68281	0.970563	1.73385	0.0829444	AT1G15520
Fm_contig_1692	-	-	-	-	-	2.33835	0.869416	3.9094	-0.222385	0.824014	-
Fm_contig_1693	-	-	-	-	-	1.20894	7.9176	5.73383	-0.521478	0.602034	AT2G19880
Fm_contig_1694	gi|470102634	ref|XP_004287756.1	PREDICTED: UPF0548 protein At2g17695-like isoform 1	4.14e-10	73.2004	4.07222	0.547488	3.00456	-0.182214	0.855415	AT2G17695
Fm_contig_1695	gi|147844383	emb|CAN82103.1	hypothetical protein VITISV_035488	5.91e-31	137.395	0.604471	6.9176	6.84292	-0.290824	0.771186	AT4G23160
Fm_contig_1696	gi|147843633	emb|CAN79872.1	hypothetical protein VITISV_017186	1.82e-122	429.835	397.614	0.220677	0.820684	-0.268891	0.788014	AT4G23160
Fm_contig_1697	-	-	-	-	-	6.56964	2.79542	2.81391	-0.993414	0.320508	-
Fm_contig_1698	-	-	-	-	-	73.7136	-0.0934311	1.02713	0.090966	0.92752	-
Fm_contig_1699	gi|449438771	ref|XP_004137161.1	PREDICTED: uncharacterized protein LOC101213735	2.03e-159	552.428	137.549	1.25921	1.00527	-1.2526	0.210352	AT5G64260
Fm_contig_1700	gi|147819777	emb|CAN76196.1	hypothetical protein VITISV_041073	4.4e-133	465.052	9.13069	1.42196	2.19616	-0.647467	0.51733	AT4G23160
Fm_contig_1701	gi|462408623	gb|EMJ13957.1	hypothetical protein PRUPE_ppa026889mg, partial	3.57e-93	332.652	5.05846	2.35484	3.01955	-0.779854	0.435477	AT1G45616
Fm_contig_1702	gi|462408623	gb|EMJ13957.1	hypothetical protein PRUPE_ppa026889mg, partial	4.77e-81	292.53	2.56105	-0.86755	3.66454	0.23674	0.812858	AT1G45616
Fm_contig_1703	gi|462399513	gb|EMJ05181.1	hypothetical protein PRUPE_ppa000212mg	0	1244.3	47.1805	-0.149949	1.14953	0.130447	0.896213	AT2G36380
Fm_contig_1704	gi|356555825	ref|XP_003546230.1	PREDICTED: pleiotropic drug resistance protein 1-like	1.33e-44	176.178	10.0215	-0.452512	2.00195	0.226038	0.821172	AT1G15520
Fm_contig_1705	gi|462409526	gb|EMJ14860.1	hypothetical protein PRUPE_ppa001095mg	2.22e-128	449.449	18.3091	-0.509096	1.57732	0.322762	0.746876	AT3G05660
Fm_contig_1706	-	-	-	-	-	9.13069	1.42196	2.19616	-0.647467	0.51733	AT2G35720
Fm_contig_1707	gi|147819777	emb|CAN76196.1	hypothetical protein VITISV_041073	2.78e-107	379.46	117.076	-1.5229	1.05234	1.44717	0.147851	AT4G23160
Fm_contig_1708	gi|470120620	ref|XP_004296397.1	PREDICTED: uncharacterized protein LOC101309817	1.63e-171	592.549	216.225	0.667353	0.891862	-0.748266	0.4543	AT3G23530
Fm_contig_1709	gi|24461867	gb|AAN62354.1	AF506028_23 CTV.22	4.67e-45	178.407	36.4114	0.13245	1.24303	-0.106551	0.915145	AT1G15780
Fm_contig_1710	gi|462408623	gb|EMJ13957.1	hypothetical protein PRUPE_ppa026889mg, partial	8.14e-24	115.551	1.20894	7.9176	5.73383	-0.521478	0.602034	AT5G25910
Fm_contig_1711	gi|462409415	gb|EMJ14749.1	hypothetical protein PRUPE_ppa018130mg, partial	1.07e-58	224.324	5.28116	1.13245	2.73406	-0.414195	0.678732	AT2G33030
Fm_contig_1712	gi|462410121	gb|EMJ15455.1	hypothetical protein PRUPE_ppa024448mg, partial	9.22e-48	189.998	9.25794	-2.03747	2.17553	0.93654	0.348995	AT2G32680
Fm_contig_1713	gi|508728515	gb|EOY20412.1	Receptor like protein 33	3.13e-33	147.202	10.4828	0.617877	1.99468	-0.309758	0.756745	AT1G74190
Fm_contig_1714	gi|462400667	gb|EMJ06224.1	hypothetical protein PRUPE_ppa003978mg	9.83e-252	858.687	552.772	-0.433848	0.814928	0.53238	0.594463	AT5G67250
Fm_contig_1715	gi|462409415	gb|EMJ14749.1	hypothetical protein PRUPE_ppa018130mg, partial	5.92e-25	120.9	7.92175	1.13245	2.29352	-0.493755	0.621479	AT2G33030
Fm_contig_1716	-	-	-	-	-	10.3237	-0.352977	1.97634	0.178604	0.858249	-
Fm_contig_1717	-	-	-	-	-	254.721	0.452898	0.861762	-0.525545	0.599204	-
Fm_contig_1718	gi|470112524	ref|XP_004292483.1	PREDICTED: potassium transporter 7-like	0	1738.24	279.361	-0.958791	0.896915	1.06899	0.285074	AT5G09400
Fm_contig_1719	gi|147819777	emb|CAN76196.1	hypothetical protein VITISV_041073	3.6e-170	588.091	299.913	-0.675983	0.864259	0.782157	0.434122	AT3G54470
Fm_contig_1720	gi|502142725	ref|XP_004505084.1	PREDICTED: polyubiquitin-A-like	1.3e-158	549.753	6743.43	0.459861	0.780616	-0.589095	0.555798	AT5G20620
Fm_contig_1721	gi|147819777	emb|CAN76196.1	hypothetical protein VITISV_041073	3.13e-80	292.976	115.581	0.284453	0.945839	-0.300738	0.763614	AT4G23160
Fm_contig_1722	gi|147819777	emb|CAN76196.1	hypothetical protein VITISV_041073	4.44e-167	577.838	77.5631	-0.00710106	1.01562	0.00699496	0.994419	AT4G23160
Fm_contig_1723	gi|147819777	emb|CAN76196.1	hypothetical protein VITISV_041073	2.87e-200	687.949	28.5851	0.729691	1.37416	-0.531004	0.595416	AT4G23160
Fm_contig_1724	gi|224061250	ref|XP_002300390.1	predicted protein	2.03e-31	142.744	26.3899	0.354843	1.38884	-0.255492	0.798343	AT5G55940
Fm_contig_1725	gi|462408623	gb|EMJ13957.1	hypothetical protein PRUPE_ppa026889mg, partial	7.35e-07	63.8387	16.6707	0.910058	1.67994	-0.541716	0.588014	-
Fm_contig_1726	gi|508781842	gb|EOY29098.1	DDB1-CUL4 associated factor 1	0	1392.3	578.001	-0.1456	0.801146	0.181743	0.855784	AT4G31160
Fm_contig_1727	gi|460401440	ref|XP_004246232.1	PREDICTED: DDB1- and CUL4-associated factor homolog 1-like	0	1291.55	483.799	0.251663	0.812083	-0.309895	0.756641	AT4G31160
Fm_contig_1728	gi|508715261	gb|EOY07158.1	AMP deaminase / myoadenylate deaminase, putative isoform 1	0	1343.26	702.474	0.0518186	0.793149	-0.0653289	0.947912	AT2G38280
Fm_contig_1729	-	-	-	-	-	5.8061	0.421957	2.5558	-0.165094	0.86887	AT2G32487
Fm_contig_1730	gi|224061250	ref|XP_002300390.1	predicted protein	3.86e-28	132.491	50.4415	0.331759	1.13694	-0.291796	0.770442	AT5G55940
Fm_contig_1731	-	-	-	-	-	3.08598	-2.03747	3.45834	0.589142	0.555766	AT3G14270
Fm_contig_1732	-	-	-	-	-	58.6177	-0.541049	1.09697	0.493224	0.621854	-
Fm_contig_1733	gi|147771993	emb|CAN69056.1	hypothetical protein VITISV_022966	1.37e-11	79.8873	27.9647	-0.0164131	1.35166	0.012146	0.990309	AT5G20990
Fm_contig_1734	-	-	-	-	-	0.82717	-7.37011	6.87528	0.566514	0.571044	-
Fm_contig_1735	gi|224126339	ref|XP_002319814.1	predicted protein	2.2e-275	937.147	148.938	0.55242	0.923878	-0.597933	0.549885	AT4G27080
Fm_contig_1736	gi|224102773	ref|XP_002312796.1	predicted protein	6.2e-226	773.095	147.284	-0.031476	0.904125	0.0348169	0.972226	AT4G35360
Fm_contig_1737	gi|470113554	ref|XP_004292988.1	PREDICTED: ethylene-responsive transcription factor SHINE 3-like	1.32e-58	226.107	2.56105	-0.86755	3.66454	0.23674	0.812858	AT5G11190
Fm_contig_1738	-	-	-	-	-	13.1393	2.79542	2.13581	-1.30882	0.190595	-
Fm_contig_1739	gi|508779348	gb|EOY26604.1	Pleiotropic drug resistance 12	4.37e-99	352.267	30.7962	-1.40004	1.37884	1.01538	0.309926	AT1G15520
Fm_contig_1740	gi|224061250	ref|XP_002300390.1	predicted protein	2.1e-30	137.395	37.5408	0.0880562	1.23048	-0.0715595	0.942952	AT5G55940
Fm_contig_1741	gi|224061250	ref|XP_002300390.1	predicted protein	2.97e-28	132.491	29.3327	0.447952	1.34455	-0.333156	0.739016	AT5G55940
Fm_contig_1742	-	-	-	-	-	2.86328	-0.452512	3.47782	0.130114	0.896476	AT2G31260
Fm_contig_1743	gi|462401569	gb|EMJ07126.1	hypothetical protein PRUPE_ppa011638mg	1.23e-18	99.9479	11.2463	1.82051	2.07491	-0.877383	0.380279	AT5G55940
Fm_contig_1744	gi|224061250	ref|XP_002300390.1	predicted protein	6.58e-28	129.816	22.0155	0.284453	1.4775	-0.19252	0.847335	AT5G55940
Fm_contig_1745	gi|356525136	ref|XP_003531183.1	PREDICTED: cyclin-dependent kinase G-2-like	3.29e-60	229.228	36.7454	1.27331	1.32181	-0.963303	0.335396	AT1G67580
Fm_contig_1746	-	-	-	-	-	26.0877	0.325095	1.39309	-0.233359	0.815482	AT1G26600
Fm_contig_1747	-	-	-	-	-	4.21539	-1.86755	2.9962	0.623302	0.533086	AT5G10470
Fm_contig_1748	gi|224061250	ref|XP_002300390.1	predicted protein	9.05e-27	127.587	126.446	-0.363077	0.932646	0.389301	0.697054	AT5G55940
Fm_contig_1749	gi|297745448	emb|CBI40528.3	unnamed protein product	9.68e-09	70.9714	104.542	1.88006	1.12905	-1.66517	0.0958794	AT1G01320
Fm_contig_1750	gi|462410417	gb|EMJ15751.1	hypothetical protein PRUPE_ppa000898mg	0	1263.02	960.87	0.228086	0.788508	-0.289258	0.772384	AT4G25880
Fm_contig_1751	-	-	-	-	-	209.513	1.14155	0.944374	-1.20879	0.226744	-
Fm_contig_1752	-	-	-	-	-	0.604471	6.9176	6.84292	-0.290824	0.771186	AT5G39050
Fm_contig_1753	gi|125527074	gb|EAY75188.1	hypothetical protein OsI_03079	4.49e-23	116.442	19.3749	0.175519	1.54476	-0.113619	0.90954	AT2G02147
Fm_contig_1754	-	-	-	-	-	163.971	1.38084	0.999342	-1.38174	0.167051	AT1G68070
Fm_contig_1755	-	-	-	-	-	13.5211	3.93981	2.42896	-1.622	0.104804	AT3G09470
Fm_contig_1756	-	-	-	-	-	23.3676	0.0255351	1.43932	-0.017738	0.985848	AT5G10450
Fm_contig_1757	gi|462423262	gb|EMJ27525.1	hypothetical protein PRUPE_ppa021958mg	5.21e-18	97.719	1.51118	8.23953	5.25654	-0.630073	0.528647	AT4G31160
Fm_contig_1758	-	-	-	-	-	11.9303	2.63495	2.17858	-1.20947	0.226482	-
Fm_contig_1759	gi|147816688	emb|CAN77690.1	hypothetical protein VITISV_022715	9.96e-23	112.876	260.304	-1.37217	0.951817	1.44163	0.149406	AT1G15520
Fm_contig_1760	-	-	-	-	-	14.0301	0.869416	1.79168	-0.485247	0.627501	AT4G19110
Fm_contig_1761	-	-	-	-	-	59.7153	2.1869	1.29067	-1.69438	0.0901933	-
Fm_contig_1762	gi|147821099	emb|CAN70962.1	hypothetical protein VITISV_038267	1.71e-203	698.648	227.917	-0.534454	0.874319	0.611283	0.541012	AT2G47470
Fm_contig_1763	gi|255548505	ref|XP_002515309.1	protein disulfide isomerase, putative	6.84e-186	640.249	117.792	-0.235483	0.939101	0.250756	0.802002	AT2G47470
Fm_contig_1764	gi|255565208	ref|XP_002523596.1	cinnamoyl-CoA reductase, putative	5.26e-80	288.964	0.302235	5.9176	6.91852	-0.143116	0.886198	AT4G35420
Fm_contig_1765	gi|147816688	emb|CAN77690.1	hypothetical protein VITISV_022715	1.94e-32	144.081	215.494	-1.42991	0.973689	1.46855	0.141954	AT1G15520
Fm_contig_1766	-	-	-	-	-	81.9058	0.683265	1.03363	-0.661031	0.508593	AT4G23660
Fm_contig_1767	gi|462401558	gb|EMJ07115.1	hypothetical protein PRUPE_ppa011595mg	9.78e-123	430.726	229.762	0.0599378	0.855865	-0.0700285	0.944171	AT2G29960
Fm_contig_1768	-	-	-	-	-	6.33103	-0.130584	2.43814	0.0535616	0.957284	AT1G50780
Fm_contig_1769	gi|508710522	gb|EOY02419.1	Monodehydroascorbate reductase 4 isoform 1	4.06e-284	966.123	665.077	1.19017	0.886028	-1.34325	0.17919	AT3G27820
Fm_contig_1770	gi|508710522	gb|EOY02419.1	Monodehydroascorbate reductase 4 isoform 1	1.81e-260	887.664	224.274	1.46768	0.980419	-1.49698	0.134398	AT3G27820
Fm_contig_1771	gi|224079702	ref|XP_002305918.1	predicted protein	2.84e-74	273.361	205.552	-0.930876	0.917888	1.01415	0.31051	AT1G65820
Fm_contig_1772	gi|470124661	ref|XP_004298329.1	PREDICTED: uncharacterized N-acetyltransferase ycf52-like	3.34e-88	316.157	39.911	1.14839	1.27741	-0.898998	0.368654	AT1G26220
Fm_contig_1773	-	-	-	-	-	43.0128	1.44057	1.28466	-1.12136	0.262136	AT3G19515
Fm_contig_1774	gi|470129551	ref|XP_004300677.1	PREDICTED: serine/threonine-protein kinase PBS1-like	7.69e-214	732.974	134.256	0.0765971	0.917539	-0.0834777	0.933472	AT1G20650
Fm_contig_1775	gi|372450306	ref|YP_005090488.1	cytochrome c biogenesis FC (mitochondrion)	1.46e-58	222.987	24.3538	0.338901	1.42743	-0.237417	0.812333	ATMG00180
Fm_contig_1776	gi|372450276	ref|YP_005090459.1	cytochrome c biogenesis FC (mitochondrion)	1.03e-44	177.962	0.302235	5.9176	6.91852	-0.143116	0.886198	ATMG00180
Fm_contig_1777	gi|372450306	ref|YP_005090488.1	cytochrome c biogenesis FC (mitochondrion)	4.93e-75	272.47	1.73388	0.13245	4.40613	-0.0300581	0.976021	ATMG00180
Fm_contig_1778	gi|147821099	emb|CAN70962.1	hypothetical protein VITISV_038267	4.55e-23	115.551	7.98537	-0.715547	2.20891	0.323937	0.745986	AT2G47470
Fm_contig_1779	gi|470142464	ref|XP_004306927.1	PREDICTED: uncharacterized protein LOC101296321	2.51e-104	369.653	623.925	0.793213	0.841589	-0.942513	0.34593	AT2G45380
Fm_contig_1780	gi|224061166	ref|XP_002300361.1	predicted protein	2.66e-10	74.9835	53.3207	0.658519	1.13917	-0.578065	0.56322	AT3G13070
Fm_contig_1781	gi|508723853	gb|EOY15750.1	Salt tolerance zinc finger, putative	1.07e-100	357.616	3946.73	0.938461	0.828812	-1.13229	0.257513	AT1G27730
Fm_contig_1782	gi|508723853	gb|EOY15750.1	Salt tolerance zinc finger, putative	1.66e-101	360.291	5420.8	1.03229	0.838662	-1.23087	0.21837	AT1G27730
Fm_contig_1783	gi|255560882	ref|XP_002521454.1	monodehydroascorbate reductase, putative	1.69e-16	94.1526	5.138	10.0051	3.55976	-1.42638	0.153759	AT3G27820
Fm_contig_1784	gi|508726275	gb|EOY18172.1	Heat shock cognate protein 70-1	0	1133.74	7337.75	1.18025	0.856573	-1.37787	0.168243	AT5G02500
Fm_contig_1785	-	-	-	-	-	38.018	0.90504	1.27127	-0.711912	0.476519	AT5G06700
Fm_contig_1786	gi|508724278	gb|EOY16175.1	Nitrate reductase 2	0	1457.83	1032.32	-8.27385	4.39653	1.88187	0.0598533	AT1G77760
Fm_contig_1787	gi|508778697	gb|EOY25953.1	Uncharacterized protein TCM_027312	1.71e-108	383.472	418.755	-0.564212	0.836044	0.674863	0.499763	AT1G15780
Fm_contig_1788	gi|255582650	ref|XP_002532104.1	AMP deaminase, putative	2.58e-68	250.18	46.067	0.295949	1.16428	-0.254188	0.799351	AT2G38280
Fm_contig_1789	gi|462401558	gb|EMJ07115.1	hypothetical protein PRUPE_ppa011595mg	9.78e-123	430.726	186.845	-0.103708	0.876222	0.118362	0.905781	AT2G29960
Fm_contig_1790	-	-	-	-	-	14.7777	0.302375	1.71922	-0.175876	0.860391	-
Fm_contig_1791	gi|112253879	ref|YP_717134.1	cytochrome c biogenesis ccmF	1.14e-105	374.11	150.959	1.06572	0.970201	-1.09845	0.272007	ATMG00180
Fm_contig_1792	gi|112253879	ref|YP_717134.1	cytochrome c biogenesis ccmF	4.66e-104	368.761	18.0387	1.74912	1.72875	-1.01178	0.311643	ATMG00180
Fm_contig_1793	gi|502104173	ref|XP_004492461.1	PREDICTED: AMP deaminase-like isoform X1	7.81e-58	215.408	20.5043	0.0918083	1.51047	-0.0607778	0.951536	AT2G38280
Fm_contig_1794	gi|224103117	ref|XP_002312932.1	predicted protein	1.77e-31	142.298	53.5115	-0.147658	1.11096	0.132913	0.894262	AT4G38440
Fm_contig_1795	gi|224103117	ref|XP_002312932.1	predicted protein	1.72e-31	140.961	8.58984	-0.452512	2.13607	0.211845	0.832228	AT4G38440
Fm_contig_1796	-	-	-	-	-	7.76267	-0.189478	2.23044	0.0849537	0.932298	AT5G44870
Fm_contig_1797	gi|255557699	ref|XP_002519879.1	amino acid transporter, putative	3.57e-274	933.135	58.4587	0.869416	1.13041	-0.769111	0.441827	AT1G31830
Fm_contig_1798	gi|470104011	ref|XP_004288416.1	PREDICTED: uncharacterized protein LOC101314217	5.35e-148	514.535	268.751	-0.205458	0.844959	0.24316	0.807881	AT3G03890
Fm_contig_1799	gi|359806372	ref|NP_001240978.1	uncharacterized protein LOC100793739	6.59e-145	504.282	226.915	-0.249616	0.860323	0.290145	0.771705	AT3G03890
Fm_contig_1800	-	-	-	-	-	28.1079	-0.342888	1.3509	0.253824	0.799631	AT5G57130
Fm_contig_1801	gi|502104173	ref|XP_004492461.1	PREDICTED: AMP deaminase-like isoform X1	1.84e-45	186.878	26.724	2.13245	1.57246	-1.35612	0.175062	AT2G38280
Fm_contig_1802	gi|3309583	gb|AAC26113.1	fructose-6-phosphate 2-kinase/fructose-2,6-bisphosphatase	3.06e-43	179.745	45.9875	2.79542	1.46355	-1.91001	0.0561314	AT1G07110
Fm_contig_1803	gi|508787282	gb|EOY34538.1	Fructose-2,6-bisphosphatase isoform 1	7.33e-96	341.568	271.614	1.61065	0.985604	-1.63417	0.102223	AT1G07110
Fm_contig_1804	gi|476507683	ref|YP_007516870.1	cytochrome c biogenesis FC (mitochondrion)	1.06e-50	196.239	42.0266	1.25531	1.27123	-0.987472	0.323411	ATMG00180
Fm_contig_1805	gi|449450828	ref|XP_004143164.1	PREDICTED: 6-phosphofructo-2-kinase/fructose-2,6-bisphosphatase-like	4.41e-40	169.492	67.5575	1.92763	1.22206	-1.57736	0.114713	AT1G07110
Fm_contig_1806	gi|3170230	gb|AAC18055.1	fructose-6-phosphate 2-kinase /fructose-2,6-bisphosphatase	9.13e-34	150.768	123.392	1.60013	1.06461	-1.50301	0.132836	AT1G07110
Fm_contig_1807	gi|224086146	ref|XP_002307832.1	predicted protein	6.79e-12	78.5499	480.156	0.191557	0.810385	-0.236374	0.813143	AT3G50770
Fm_contig_1808	-	-	-	-	-	26.6444	1.84866	1.53153	-1.20706	0.227408	-
Fm_contig_1809	-	-	-	-	-	9.71925	-0.559427	2.02956	0.275641	0.782824	AT3G18430
Fm_contig_1810	gi|508719624	gb|EOY11521.1	Drm3-like protein isoform 1	9.07e-05	54.4771	11.469	1.30238	1.98713	-0.655399	0.512211	AT1G56220
Fm_contig_1811	gi|508719624	gb|EOY11521.1	Drm3-like protein isoform 1	2.83e-64	242.602	629.906	2.69285	1.10423	-2.43866	0.0147419	AT1G56220
Fm_contig_1812	gi|508781842	gb|EOY29098.1	DDB1-CUL4 associated factor 1	3.03e-128	449.004	92.4045	-0.110821	0.979475	0.113146	0.909915	AT4G31160
Fm_contig_1813	gi|508781842	gb|EOY29098.1	DDB1-CUL4 associated factor 1	4.04e-155	538.162	97.0971	0.13245	0.971586	-0.13632	0.891568	AT4G31160
Fm_contig_1814	-	-	-	-	-	7.07867	-1.23012	2.34971	0.523518	0.600614	AT1G48550
Fm_contig_1815	-	-	-	-	-	27.9488	3.99043	1.91964	-2.07873	0.037642	AT1G48550
Fm_contig_1816	gi|508712766	gb|EOY04663.1	IQ-domain 13 isoform 2	2.18e-241	824.361	631.592	0.00588634	0.79645	-0.00738702	0.994106	AT3G59690
Fm_contig_1817	gi|508712765	gb|EOY04662.1	IQ-domain 13 isoform 1	9.36e-15	87.0199	11.7713	1.35484	1.97298	-0.686692	0.492277	AT3G59690
Fm_contig_1818	gi|462413932	gb|EMJ18981.1	hypothetical protein PRUPE_ppa020036mg	6.63e-71	263.108	132.14	0.0316096	0.919341	-0.0343797	0.972574	AT5G40240
Fm_contig_1819	-	-	-	-	-	26.0081	0.13245	1.38825	-0.095405	0.923993	AT1G48550
Fm_contig_1820	gi|112253879	ref|YP_717134.1	cytochrome c biogenesis ccmF	4.93e-75	272.47	7.61951	1.04999	2.32263	-0.452062	0.651225	ATMG00180
Fm_contig_1821	gi|462397155	gb|EMJ02954.1	hypothetical protein PRUPE_ppa001100mg	4.72e-86	309.025	78.5494	0.090015	1.01384	-0.088783	0.929254	AT5G22800
Fm_contig_1822	gi|224105089	ref|XP_002313683.1	predicted protein	3.8e-55	206.492	38.9565	-0.42604	1.2204	0.349101	0.727013	AT5G22800
Fm_contig_1823	gi|225428201	ref|XP_002278951.1	PREDICTED: probable alanyl-tRNA synthetase, chloroplastic	3.99e-216	740.552	773.038	-0.0538583	0.790188	0.0681626	0.945656	AT5G22800
Fm_contig_1824	-	-	-	-	-	34.0253	1.11383	1.33423	-0.834813	0.403823	AT1G48550
Fm_contig_1825	-	-	-	-	-	4.59716	-0.23012	2.80843	0.0819411	0.934694	AT1G48550
Fm_contig_1826	gi|462423262	gb|EMJ27525.1	hypothetical protein PRUPE_ppa021958mg	0	1565.71	738.043	0.0331483	0.791484	-0.0418774	0.966596	AT4G31160
Fm_contig_1827	gi|224105089	ref|XP_002313683.1	predicted protein	1.2e-23	113.322	7.98537	-0.715547	2.20891	0.323937	0.745986	AT5G22800
Fm_contig_1828	gi|186507803	ref|NP_973681.2	protein IQ-DOMAIN 14	1.41e-18	100.84	48.5485	0.13245	1.14249	-0.115928	0.90771	AT2G43680
Fm_contig_1829	gi|186507803	ref|NP_973681.2	protein IQ-DOMAIN 14	3.53e-19	100.84	39.9428	-0.222215	1.20678	0.184142	0.853902	AT2G43680
Fm_contig_1830	-	-	-	-	-	11.31	0.354843	1.91764	-0.185037	0.8532	AT1G19360
Fm_contig_1831	-	-	-	-	-	1.51118	8.23953	5.25654	-0.630073	0.528647	AT1G48550
Fm_contig_1832	-	-	-	-	-	10.785	0.684991	1.97623	-0.34661	0.728884	-
Fm_contig_1833	-	-	-	-	-	4.59716	-0.23012	2.80843	0.0819411	0.934694	-
Fm_contig_1834	-	-	-	-	-	2.56105	-0.86755	3.66454	0.23674	0.812858	-
Fm_contig_1835	-	-	-	-	-	6.41057	0.662965	2.46417	-0.269037	0.787901	AT2G38240
Fm_contig_1836	gi|255542402	ref|XP_002512264.1	map3k delta-1 protein kinase, putative	6.89e-177	610.381	149.75	-0.83476	0.942069	0.886095	0.375567	AT1G08720
Fm_contig_1837	gi|113202107	gb|ABI33217.1	serine/threonine protein kinase	9.15e-75	271.578	11.5168	-1.91194	1.9867	0.962368	0.335865	AT1G08720
Fm_contig_1838	gi|298204924	emb|CBI34231.3	unnamed protein product	3.51e-68	249.734	15.9548	-2.28259	1.80939	1.26152	0.207122	AT1G08720
Fm_contig_1839	-	-	-	-	-	2.41788	8.9176	4.44124	-0.898416	0.368964	AT3G58960
Fm_contig_1840	gi|508781975	gb|EOY29231.1	Uncharacterized protein TCM_036829	1.53e-34	152.551	698.116	0.205408	0.796492	-0.257887	0.796494	AT5G24890
Fm_contig_1841	-	-	-	-	-	124.489	-0.337035	0.933828	0.36092	0.718159	-
Fm_contig_1842	-	-	-	-	-	139.696	0.186222	0.91421	-0.203693	0.838593	-
Fm_contig_1843	gi|262213688	gb|ACY36006.1	EDR1	5.04e-39	163.25	28.8396	-1.34148	1.4001	0.95813	0.337997	AT1G08720
Fm_contig_1844	gi|118485517	gb|ABK94612.1	unknown	1.34e-43	176.178	24.4015	-1.074	1.45296	0.739181	0.459797	AT1G08720
Fm_contig_1845	gi|118485517	gb|ABK94612.1	unknown	1.22e-41	174.841	58.5064	-1.37005	1.16715	1.17384	0.240459	AT1G08720
Fm_contig_1846	gi|462396454	gb|EMJ02253.1	hypothetical protein PRUPE_ppa006526mg	3.99e-216	740.552	25.7536	-1.26809	1.44348	0.878491	0.379677	AT2G31290
Fm_contig_1847	gi|508726275	gb|EOY18172.1	Heat shock cognate protein 70-1	4.24e-273	929.568	4394.96	-0.673838	0.79988	0.842427	0.399549	AT3G12580
Fm_contig_1848	gi|462395894	gb|EMJ01693.1	hypothetical protein PRUPE_ppa018458mg	0	1227.8	450.187	-0.115371	0.811281	0.142212	0.886913	AT4G28570
Fm_contig_1849	-	-	-	-	-	50.1392	0.316162	1.13815	-0.277783	0.781179	-
Fm_contig_1850	gi|255575054	ref|XP_002528432.1	heat shock protein, putative	1e-138	483.776	1275.31	-0.734548	0.817565	0.898461	0.36894	AT3G12580
Fm_contig_1851	gi|462395842	gb|EMJ01641.1	hypothetical protein PRUPE_ppa011218mg	5.59e-55	215.854	78.263	-0.859688	1.04959	0.81907	0.412747	AT1G04750
Fm_contig_1852	gi|462405766	gb|EMJ11230.1	hypothetical protein PRUPE_ppa019131mg	3.02e-85	306.35	70.214	0.652841	1.06584	-0.612508	0.540202	AT2G46870
Fm_contig_1853	gi|462402965	gb|EMJ08522.1	hypothetical protein PRUPE_ppa005516mg	4.84e-188	647.381	81.858	-0.0302792	1.00381	0.0301673	0.975934	AT2G28130
Fm_contig_1854	gi|357149512	ref|XP_003575137.1	PREDICTED: uncharacterized protein LOC100839322 isoform 1	8.15e-37	155.672	569.395	0.304456	0.807585	-0.376991	0.70618	AT4G05050
Fm_contig_1855	-	-	-	-	-	48.3417	0.623839	1.16653	-0.53478	0.592802	-
Fm_contig_1856	gi|462418940	gb|EMJ23203.1	hypothetical protein PRUPE_ppa002899mg	0	1169.85	236.921	-0.339812	0.860074	0.395099	0.69277	AT1G68060
Fm_contig_1857	gi|292668949	gb|ADE41129.1	AP2 domain class transcription factor	3.23e-55	214.071	470.914	1.82963	0.987275	-1.85321	0.0638527	AT1G25560
Fm_contig_1858	-	-	-	-	-	1.20894	7.9176	5.73383	-0.521478	0.602034	AT2G31970
Fm_contig_1859	gi|508722881	gb|EOY14778.1	DNA glycosylase superfamily protein	9.32e-186	639.803	234.71	0.303637	0.860648	-0.352797	0.724241	AT1G75230
Fm_contig_1860	gi|224058445	ref|XP_002299513.1	predicted protein	5.83e-126	441.425	1681.99	0.0616259	0.774568	-0.0795574	0.936589	AT1G28140
Fm_contig_1861	gi|225428201	ref|XP_002278951.1	PREDICTED: probable alanyl-tRNA synthetase, chloroplastic	4.68e-55	216.746	302.14	0.104864	0.834735	-0.125623	0.900031	AT5G22800
Fm_contig_1862	gi|508776581	gb|EOY23837.1	Polyketide cyclase/dehydrase and lipid transport superfamily protein	7.76e-36	154.78	95.7768	-0.355939	0.978316	0.363831	0.715984	AT3G23080
Fm_contig_1863	gi|224115828	ref|XP_002332067.1	predicted protein	6.93e-125	437.859	13.871	0.13245	1.75688	-0.0753859	0.939908	AT3G12580
Fm_contig_1864	-	-	-	-	-	1.73388	0.13245	4.40613	-0.0300581	0.976021	AT3G04730
Fm_contig_1865	-	-	-	-	-	17.1956	0.676771	1.6419	-0.412183	0.680205	AT5G25050
Fm_contig_1866	gi|58414945	gb|AAW73075.1	polyubiquitin	3.92e-07	60.2724	1.51118	8.23953	5.25654	-0.630073	0.528647	AT5G37640
Fm_contig_1867	gi|211906498	gb|ACJ11742.1	heat shock protein 70	2.06e-270	920.652	6371.25	-0.874514	0.819091	1.06767	0.285671	AT3G12580
Fm_contig_1868	gi|508709320	gb|EOY01217.1	LRR and NB-ARC domains-containing disease resistance protein, putative	6.19e-183	630.441	512.13	-0.143963	0.80597	0.178624	0.858233	AT3G14470
Fm_contig_1869	gi|502142725	ref|XP_004505084.1	PREDICTED: polyubiquitin-A-like	1.29e-210	722.275	1820.9	0.203981	0.776566	-0.262666	0.792808	AT5G20620
Fm_contig_1870	gi|224065092	ref|XP_002301666.1	predicted protein	2.52e-09	72.3088	59.1427	0.984893	1.13821	-0.865299	0.386875	AT2G07714
Fm_contig_1871	gi|462400097	gb|EMJ05765.1	hypothetical protein PRUPE_ppa003799mg	1.96e-109	386.593	11.6122	0.421957	1.9004	-0.222032	0.824289	AT3G22440
Fm_contig_1872	gi|508781643	gb|EOY28899.1	Mo25 family protein	1.17e-207	712.467	173.785	0.819197	0.927864	-0.88288	0.377301	AT5G47540
Fm_contig_1873	-	-	-	-	-	9.79879	-0.0374747	2.02194	0.0185371	0.98521	AT3G24570
Fm_contig_1874	gi|147818628	emb|CAN71812.1	hypothetical protein VITISV_037409	1.46e-91	327.302	51.3482	2.75694	1.4223	-1.93836	0.0525797	AT4G23160
Fm_contig_1875	gi|470125228	ref|XP_004298607.1	PREDICTED: glutathione S-transferase U18-like, partial	4.5e-15	91.4779	98.815	0.883091	1.01463	-0.870357	0.384105	AT1G10360
Fm_contig_1876	gi|147772908	emb|CAN64580.1	hypothetical protein VITISV_002159	3.37e-122	428.943	28.2351	2.22931	1.56192	-1.42728	0.153499	ATMG00710
Fm_contig_1877	gi|147772908	emb|CAN64580.1	hypothetical protein VITISV_002159	4.43e-124	435.184	28.4737	3.38879	1.77113	-1.91334	0.055704	ATMG00710
Fm_contig_1878	-	-	-	-	-	35.0593	0.29956	1.26293	-0.237192	0.812508	-
Fm_contig_1879	gi|147844568	emb|CAN80061.1	hypothetical protein VITISV_007942	2.78e-193	664.767	65.6646	0.196015	1.05853	-0.185174	0.853093	AT4G23160
Fm_contig_1880	gi|147833907	emb|CAN62192.1	hypothetical protein VITISV_023983	1.19e-266	908.17	209.688	0.360402	0.873796	-0.412452	0.680008	AT4G23160
Fm_contig_1881	gi|147767056	emb|CAN69872.1	hypothetical protein VITISV_032285	1.2e-28	129.37	4.97893	1.00692	2.7906	-0.36082	0.718234	AT1G53350
Fm_contig_1882	gi|224056230	ref|XP_002298766.1	predicted protein	7.37e-12	80.333	273.889	-1.20623	0.927123	1.30105	0.193242	AT3G43740
Fm_contig_1883	-	-	-	-	-	14.3959	-0.0988752	1.72649	0.0572724	0.954328	-
Fm_contig_1884	gi|224111082	ref|XP_002315740.1	predicted protein	5.35e-148	514.535	199.475	0.157541	0.871066	-0.180857	0.85648	AT2G23770
Fm_contig_1885	gi|224121128	ref|XP_002318504.1	predicted protein	1.19e-94	337.555	9.57609	0.395485	2.05745	-0.192217	0.847572	AT1G18010
Fm_contig_1886	gi|224121128	ref|XP_002318504.1	predicted protein	7.16e-261	889.001	54.641	-0.172404	1.10513	0.156006	0.876028	AT1G18010
Fm_contig_1887	gi|297834060	ref|XP_002884912.1	hypothetical protein ARALYDRAFT_897465	3.76e-159	551.536	2227.86	1.15417	0.859684	-1.34255	0.179419	AT3G12580
Fm_contig_1888	gi|3962377	emb|CAA05547.1	heat shock protein 70	6.93e-125	437.859	958.006	1.2489	0.884374	-1.41218	0.157898	AT3G12580
Fm_contig_1889	gi|508779751	gb|EOY27007.1	Hydroxyproline-rich glycoprotein family protein, putative	1.21e-84	304.567	146.775	0.12109	0.906001	-0.13365	0.893679	AT2G25930
Fm_contig_1890	-	-	-	-	-	2.56105	-0.86755	3.66454	0.23674	0.812858	-
Fm_contig_1891	gi|147772908	emb|CAN64580.1	hypothetical protein VITISV_002159	3.7e-134	468.619	83.0193	1.66988	1.14135	-1.46307	0.143448	AT1G21280
Fm_contig_1892	gi|462419810	gb|EMJ24073.1	hypothetical protein PRUPE_ppa009924mg	4.99e-15	87.9115	552.375	0.68576	0.835509	-0.820764	0.411781	AT5G67450
Fm_contig_1893	gi|302398683	gb|ADL36636.1	C2H2L domain class transcription factor	1.06e-65	247.951	940.747	0.734208	0.824116	-0.890898	0.372984	AT3G19580
Fm_contig_1894	gi|224055871	ref|XP_002298693.1	predicted protein	8.33e-58	223.433	5.64703	-1.45251	2.60416	0.557764	0.577006	AT1G21280
Fm_contig_1895	gi|147843014	emb|CAN81217.1	hypothetical protein VITISV_020309	7.1e-22	110.647	14.7936	1.79542	1.86442	-0.962979	0.335558	-
Fm_contig_1896	gi|147819089	emb|CAN69819.1	hypothetical protein VITISV_025708	7.22e-33	147.648	6.04471	10.2395	3.42431	-1.55127	0.120837	AT4G23160
Fm_contig_1897	gi|147772908	emb|CAN64580.1	hypothetical protein VITISV_002159	4.53e-140	488.233	43.1242	0.229312	1.18408	-0.193659	0.846443	AT1G21280
Fm_contig_1898	gi|470117804	ref|XP_004295038.1	PREDICTED: galactinol synthase 2-like	1.04e-179	619.742	175.058	6.11987	3.82785	-1.59873	0.10988	AT2G47180
Fm_contig_1899	-	-	-	-	-	1.73388	0.13245	4.40613	-0.0300581	0.976021	AT4G37030
Fm_contig_1900	gi|508706655	gb|EOX98551.1	Cytochrome c biogenesis protein family isoform 1	7.28e-286	971.919	237.939	0.237803	0.856864	-0.277524	0.781378	AT1G49380
Fm_contig_1901	gi|147766464	emb|CAN78312.1	hypothetical protein VITISV_034329	1.47e-11	77.2125	1.43164	-0.452512	4.79081	0.0944527	0.92475	AT3G18730
Fm_contig_1902	gi|462406877	gb|EMJ12341.1	hypothetical protein PRUPE_ppa026759mg	1.13e-243	831.94	403.754	-0.129453	0.817025	0.158448	0.874104	AT5G61010
Fm_contig_1903	gi|462406877	gb|EMJ12341.1	hypothetical protein PRUPE_ppa026759mg	3.29e-244	833.723	360.153	-0.512933	0.840344	0.610387	0.541605	AT5G61010
Fm_contig_1904	gi|462407203	gb|EMJ12537.1	hypothetical protein PRUPE_ppa000901mg	0	1263.47	323.392	0.08092	0.82976	-0.0975187	0.922315	AT1G17110
Fm_contig_1905	gi|359481989	ref|XP_002277172.2	PREDICTED: pleiotropic drug resistance protein 2	1.31e-97	347.363	283.29	1.48818	0.96567	-1.54108	0.123298	AT2G36380
Fm_contig_1906	gi|462399513	gb|EMJ05181.1	hypothetical protein PRUPE_ppa000212mg	3.67e-238	813.662	319.542	2.05338	1.0392	-1.97592	0.0481634	AT1G66950
Fm_contig_1907	gi|297740081	emb|CBI30263.3	unnamed protein product	2.34e-108	383.026	115.533	2.75694	1.24408	-2.21605	0.0266882	AT2G36380
Fm_contig_1908	gi|462401333	gb|EMJ06890.1	hypothetical protein PRUPE_ppa009701mg	4.1e-180	621.08	89.0321	0.151187	0.988737	-0.152906	0.878473	AT2G38610
Fm_contig_1909	gi|225435848	ref|XP_002262814.1	PREDICTED: uncharacterized protein LOC100263388	2.68e-109	386.147	169.347	-0.187274	0.888582	0.210758	0.833076	AT3G15140
Fm_contig_1910	gi|470134108	ref|XP_004302898.1	PREDICTED: glyoxylate/hydroxypyruvate reductase A HPR2-like	1.77e-51	203.818	54.3387	1.63495	1.23777	-1.32088	0.186541	AT1G79870
Fm_contig_1911	gi|470133613	ref|XP_004302660.1	PREDICTED: L-type lectin-domain containing receptor kinase VIII.2-like	1.12e-123	433.847	51.0141	1.51327	1.24015	-1.22023	0.222379	AT3G09190
Fm_contig_1912	gi|462413870	gb|EMJ18919.1	hypothetical protein PRUPE_ppa005004mg	8.28e-296	1004.91	41.1994	1.35484	1.28945	-1.0507	0.293394	AT1G16860
Fm_contig_1913	gi|508774327	gb|EOY21583.1	White-brown complex protein 11	1.52e-132	463.269	61.5446	0.728818	1.10468	-0.65975	0.509414	AT1G17840
Fm_contig_1914	gi|462406126	gb|EMJ11590.1	hypothetical protein PRUPE_ppa000953mg	0	1543.87	1054.71	0.371061	0.793096	-0.46786	0.639885	AT3G07040
Fm_contig_1915	gi|470138772	ref|XP_004305128.1	PREDICTED: UPF0420 protein-like	7.94e-13	82.562	12.1371	0.13245	1.85427	-0.0714264	0.943058	AT5G01510
Fm_contig_1916	gi|255537039	ref|XP_002509586.1	conserved hypothetical protein	2.66e-118	416.015	350.1	-0.361488	0.833035	0.433944	0.664329	AT1G62780
Fm_contig_1917	gi|357149512	ref|XP_003575137.1	PREDICTED: uncharacterized protein LOC100839322 isoform 1	1.63e-24	116.888	472.903	-0.831221	0.854729	0.9725	0.330802	AT4G05050
Fm_contig_1918	gi|449456283	ref|XP_004145879.1	PREDICTED: 50S ribosomal protein L11, chloroplastic-like	3.65e-109	385.701	458.936	0.0979474	0.810354	-0.120866	0.903797	AT1G32990
Fm_contig_1919	-	-	-	-	-	19.9157	1.00692	1.58173	-0.636589	0.524393	AT5G55090
Fm_contig_1920	-	-	-	-	-	55.1977	0.468053	1.1169	-0.419062	0.675171	-
Fm_contig_1921	gi|351722162	ref|NP_001238258.1	uncharacterized protein LOC100500192	7.07e-98	348.254	110.268	-0.957748	0.99639	0.961219	0.336442	AT4G32930
Fm_contig_1922	gi|462415371	gb|EMJ20108.1	hypothetical protein PRUPE_ppa000626mg	0	1629.46	912.385	0.0183619	0.785622	-0.0233685	0.981356	AT2G29200
Fm_contig_1923	gi|462406126	gb|EMJ11590.1	hypothetical protein PRUPE_ppa000953mg	3.05e-162	561.789	13.2188	3.90504	2.43763	-1.60197	0.109162	AT3G07040
Fm_contig_1924	gi|462406127	gb|EMJ11591.1	hypothetical protein PRUPE_ppa000961mg	1.98e-36	153.443	1.51118	8.23953	5.25654	-0.630073	0.528647	AT3G07040
Fm_contig_1925	gi|508778001	gb|EOY25257.1	Nbs-lrr resistance protein	2.37e-10	74.0919	21.3951	-0.697625	1.49683	0.466071	0.641165	ATCG00190
Fm_contig_1926	-	-	-	-	-	38.7179	-0.835841	1.24345	0.672199	0.501457	AT5G24580
Fm_contig_1927	gi|211906498	gb|ACJ11742.1	heat shock protein 70	1.34e-251	858.241	5428.21	-0.886759	0.820989	1.08012	0.280091	AT3G12580
Fm_contig_1928	-	-	-	-	-	9.25794	-2.03747	2.17553	0.93654	0.348995	-
Fm_contig_1929	gi|462410498	gb|EMJ15832.1	hypothetical protein PRUPE_ppa001442mg	5.54e-32	145.419	54.116	-0.11371	1.10746	0.102679	0.918218	AT5G57210
Fm_contig_1930	gi|462406126	gb|EMJ11590.1	hypothetical protein PRUPE_ppa000953mg	1.87e-11	72.3088	0.82717	-7.37011	6.87528	0.566514	0.571044	-
Fm_contig_1931	gi|462410498	gb|EMJ15832.1	hypothetical protein PRUPE_ppa001442mg	7.19e-45	175.287	33.5799	-1.50142	1.35533	1.10779	0.267953	AT4G29950
Fm_contig_1932	gi|462422670	gb|EMJ26933.1	hypothetical protein PRUPE_ppa005354mg	5.3e-114	401.75	494.695	-0.0190203	0.806083	0.0235996	0.981172	AT5G11860
Fm_contig_1933	gi|255537749	ref|XP_002509941.1	hypothetical protein RCOM_1691430	8.46e-88	314.82	659.159	-0.591522	0.820042	0.721335	0.470704	AT4G23810
Fm_contig_1934	-	-	-	-	-	131.425	-0.312031	0.92497	0.337344	0.735857	AT5G19560
Fm_contig_1935	gi|462399513	gb|EMJ05181.1	hypothetical protein PRUPE_ppa000212mg	0	1392.75	359.787	1.72533	0.984695	-1.75214	0.0797501	AT1G66950
Fm_contig_1936	gi|462399513	gb|EMJ05181.1	hypothetical protein PRUPE_ppa000212mg	0	1361.1	495.491	2.30185	1.05495	-2.18194	0.0291138	AT1G66950
Fm_contig_1937	gi|508784770	gb|EOY32026.1	Ypt/Rab-GAP domain of gyp1p superfamily protein isoform 1	8.34e-106	374.556	103.508	-0.726687	0.986153	0.736893	0.461187	AT4G29950
Fm_contig_1938	-	-	-	-	-	10.626	-0.259867	1.9525	0.133097	0.894117	-
Fm_contig_1939	-	-	-	-	-	33.1823	0.591882	1.30029	-0.455188	0.648974	-
Fm_contig_1940	gi|33146311	dbj|BAC79443.1	catalase	5.38e-96	342.013	1735.16	-0.998532	0.842315	1.18547	0.235833	AT4G35090
Fm_contig_1941	gi|255574637	ref|XP_002528228.1	ubiquitin-protein ligase, putative	3.18e-246	840.41	407.874	-0.204585	0.818231	0.250036	0.802559	AT4G16490
Fm_contig_1942	gi|462406126	gb|EMJ11590.1	hypothetical protein PRUPE_ppa000953mg	3.33e-48	190.444	2.41788	8.9176	4.44124	-0.898416	0.368964	AT3G07040
Fm_contig_1943	-	-	-	-	-	22.779	0.810522	1.4911	-0.543569	0.586738	-
Fm_contig_1944	gi|508784217	gb|EOY31473.1	Heat shock protein 70B	0	1190.36	26.7717	0.574969	1.39371	-0.41254	0.679944	AT3G12580
Fm_contig_1945	-	-	-	-	-	3.16552	-0.130584	3.32737	0.0392475	0.968693	AT5G10110
Fm_contig_1946	gi|508782083	gb|EOY29339.1	Chorismate mutase 2	9.5e-116	407.545	332.681	-0.685609	0.858528	0.79859	0.424528	AT5G10870
Fm_contig_1947	gi|508782083	gb|EOY29339.1	Chorismate mutase 2	1.29e-115	407.099	735.975	-0.647056	0.82142	0.787733	0.430853	AT5G10870
Fm_contig_1948	-	-	-	-	-	28.1238	0.341037	1.35852	-0.251032	0.801789	AT3G54960
Fm_contig_1949	-	-	-	-	-	114.531	1.19956	1.02429	-1.17112	0.241552	-
Fm_contig_1950	gi|462406991	gb|EMJ12455.1	hypothetical protein PRUPE_ppa019283mg	1.13e-42	171.721	2.94282	1.35484	3.59269	-0.377103	0.706097	AT3G07040
Fm_contig_1951	-	-	-	-	-	11.0873	0.749122	1.95884	-0.382426	0.702146	AT4G31670
Fm_contig_1952	gi|462401109	gb|EMJ06666.1	hypothetical protein PRUPE_ppa007995mg	2.01e-168	582.296	188.627	0.697001	0.907808	-0.767781	0.442617	AT2G30080
Fm_contig_1953	gi|508704372	gb|EOX96268.1	Golgi snare 12 isoform 1	2.58e-65	244.831	54.0206	1.17976	1.1839	-0.996498	0.319008	AT2G45200
Fm_contig_1954	gi|449449799	ref|XP_004142652.1	PREDICTED: eukaryotic translation initiation factor 3 subunit E-like	4.54e-183	630.887	316.536	-0.191247	0.832869	0.229628	0.818381	AT3G57290
Fm_contig_1955	gi|508776827	gb|EOY24083.1	Uncharacterized protein isoform 1	2.86e-157	545.295	67.2553	0.331759	1.05734	-0.313764	0.7537	AT5G46560
Fm_contig_1956	-	-	-	-	-	6.17196	-2.03747	2.56362	0.794762	0.426752	-
Fm_contig_1957	-	-	-	-	-	105.13	-0.248154	0.958212	0.258979	0.795652	-
Fm_contig_1958	gi|462410498	gb|EMJ15832.1	hypothetical protein PRUPE_ppa001442mg	3.53e-154	535.042	94.1065	-0.518601	0.989199	0.524266	0.600093	AT4G29950
Fm_contig_1959	gi|462410498	gb|EMJ15832.1	hypothetical protein PRUPE_ppa001442mg	4.19e-153	531.475	116.536	-0.778499	0.971326	0.801483	0.422852	AT4G29950
Fm_contig_1960	gi|470121292	ref|XP_004296710.1	PREDICTED: transcription factor bHLH128-like	6.18e-140	487.788	209.083	1.30018	0.964382	-1.34819	0.177596	AT1G05805
Fm_contig_1961	gi|462417470	gb|EMJ22207.1	hypothetical protein PRUPE_ppa010682mg	2.95e-50	198.022	12.4394	0.199564	1.83797	-0.108575	0.913539	AT2G45200
Fm_contig_1962	gi|296089166	emb|CBI38869.3	unnamed protein product	2.54e-54	209.613	22.0314	1.21991	1.54767	-0.788222	0.430567	AT2G45460
Fm_contig_1963	gi|157399682	gb|ABV53465.1	pseudo-response regulator 9	3.09e-28	129.816	177.81	1.01979	0.946284	-1.07768	0.281178	AT5G24470
Fm_contig_1964	gi|462417471	gb|EMJ22208.1	hypothetical protein PRUPE_ppa010682mg	6.25e-79	285.398	22.1745	0.749122	1.5005	-0.499245	0.617607	AT2G45200
Fm_contig_1965	gi|462417471	gb|EMJ22208.1	hypothetical protein PRUPE_ppa010682mg	6.25e-79	285.398	57.0907	0.63809	1.11816	-0.570655	0.568234	AT2G45200
Fm_contig_1966	gi|508782083	gb|EOY29339.1	Chorismate mutase 2	9.24e-10	70.9714	34.089	0.656012	1.29364	-0.507103	0.612082	AT3G29200
Fm_contig_1967	gi|462416710	gb|EMJ21447.1	hypothetical protein PRUPE_ppa001708mg	5.57e-275	935.809	229.89	1.18249	0.941268	-1.25627	0.209018	AT2G45460
Fm_contig_1968	gi|508782083	gb|EOY29339.1	Chorismate mutase 2	1.03e-41	173.058	9.87832	0.473487	2.03517	-0.232648	0.816035	AT3G29200
Fm_contig_1969	gi|388506398	gb|AFK41265.1	unknown	2.19e-81	294.759	349.161	0.568549	0.847816	-0.6706	0.502475	AT1G13280
Fm_contig_1970	gi|388506398	gb|AFK41265.1	unknown	1.31e-81	294.759	260.877	-0.0239282	0.844719	0.0283301	0.977399	AT1G13280
Fm_contig_1971	-	-	-	-	-	0.906706	7.50256	6.44574	-0.399492	0.689531	AT2G45460
Fm_contig_1972	-	-	-	-	-	37.4772	0.469485	1.245	-0.377091	0.706106	-
Fm_contig_1973	gi|359489534	ref|XP_002273779.2	PREDICTED: uncharacterized protein LOC100260735	4.14e-35	152.106	10.1806	0.547488	2.01429	-0.271797	0.785778	AT2G45460
Fm_contig_1974	gi|255583837	ref|XP_002532670.1	eukaryotic translation initiation factor 3 subunit, putative	9.1e-127	444.1	88.4595	-0.464194	0.998194	0.465036	0.641905	AT3G57290
Fm_contig_1975	gi|255583837	ref|XP_002532670.1	eukaryotic translation initiation factor 3 subunit, putative	9.1e-127	444.1	109.218	-0.042868	0.948923	0.0451785	0.963965	AT3G57290
Fm_contig_1976	-	-	-	-	-	153.313	1.20774	0.985274	-1.22578	0.22028	AT5G62890
Fm_contig_1977	gi|470108021	ref|XP_004290334.1	PREDICTED: polyprenol reductase 2-like	8.59e-44	183.311	414.524	1.22706	0.909046	-1.34983	0.17707	AT2G16530
Fm_contig_1978	-	-	-	-	-	1.51118	8.23953	5.25654	-0.630073	0.528647	-
Fm_contig_1979	-	-	-	-	-	45.0012	0.021419	1.16526	-0.0183781	0.985337	-
Fm_contig_1980	-	-	-	-	-	5.72656	-0.452512	2.54618	0.177723	0.85894	-
Fm_contig_1981	-	-	-	-	-	18.8658	1.48609	1.6662	-0.891895	0.372449	-
Fm_contig_1982	gi|462413244	gb|EMJ18293.1	hypothetical protein PRUPE_ppa000094mg	4.04e-112	395.509	69.021	0.908675	1.09167	-0.832365	0.405203	AT1G17450
Fm_contig_1983	-	-	-	-	-	9.33748	-1.28259	2.09752	0.611477	0.540884	AT5G55180
Fm_contig_1984	gi|462395665	gb|EMJ01464.1	hypothetical protein PRUPE_ppa015000mg	8.53e-122	427.606	418.755	0.0926493	0.814815	-0.113702	0.909474	AT1G42190
Fm_contig_1985	-	-	-	-	-	86.4075	0.345854	1.00143	-0.345356	0.729827	-
Fm_contig_1986	-	-	-	-	-	110.729	-0.00290156	0.946673	0.00306815	0.997552	-
Fm_contig_1987	gi|255555357	ref|XP_002518715.1	leucine-rich repeat-containing protein, putative	5.59e-180	620.634	631.894	0.15093	0.798302	-0.18906	0.850046	AT5G36930
Fm_contig_1988	-	-	-	-	-	7.01504	0.869416	2.38761	-0.364131	0.715761	-
Fm_contig_1989	-	-	-	-	-	23.6221	1.62278	1.55962	-1.04049	0.298113	-
Fm_contig_1990	gi|508726766	gb|EOY18663.1	Plant-specific GATA-type zinc finger transcription factor family protein isoform 1	8.3e-158	547.078	354.045	-0.531624	0.842636	0.630909	0.5281	AT3G54810
Fm_contig_1991	gi|508726766	gb|EOY18663.1	Plant-specific GATA-type zinc finger transcription factor family protein isoform 1	1.32e-27	128.479	46.7192	-0.386423	1.15723	0.333923	0.738438	AT3G54810
Fm_contig_1992	-	-	-	-	-	94.5996	0.00921853	0.97484	-0.00945333	0.992457	AT5G28560
Fm_contig_1993	gi|224128087	ref|XP_002329078.1	predicted protein	3.3e-149	518.547	1132.49	-0.465288	0.797044	0.58377	0.559375	AT3G15260
Fm_contig_1994	-	-	-	-	-	130.741	1.06982	0.989934	-1.08069	0.279834	AT2G39580
Fm_contig_1995	-	-	-	-	-	71.248	1.72541	1.18145	-1.4604	0.144179	-
Fm_contig_1996	-	-	-	-	-	47.9759	0.925999	1.19347	-0.775887	0.437816	AT5G50423
Fm_contig_1997	gi|297743016	emb|CBI35883.3	unnamed protein product	1.62e-25	121.346	9.21022	2.19134	2.31461	-0.946737	0.343773	AT1G17450
Fm_contig_1998	gi|297743016	emb|CBI35883.3	unnamed protein product	3.16e-26	123.575	6.64918	10.377	3.35243	-1.62555	0.104046	AT1G17450
[truncated: 57,604 more rows]
