# Supplementary material for: Transcriptome Profile of the Variegated Ficus microcarpa c.v. Milky Stripe Fig Leaf
Source: Int J Mol Sci. 2019 Mar 16;20(6):1338. doi: 10.3390/ijms20061338 (PMC6470861; doi:10.3390/ijms20061338)
Supplement: Supplementary file 1 [file ijms-20-01338-s001.zip › Table S2_List of DEGs.xlsx]

## Sheet: Table S2
Table S2. List of DEGs
Fm_ID	Locus Identifier	Log2 Fold change	Primary Gene Symbol	Gene Description
Fm_contig_25662	AT1G28560	11.0051	SHOOT REDIFFERENTIATION DEFECTIVE 2 (SRD2)	Encodes a protein similar to human SNAP50. Mutants display different temperature sensitivities in the dedifferentiation of cells from different organs. Mutation inhibits the dedifferentiation-associated accumulation of U-snRNAs and some other small RNA species encoded by independent-type genes carrying the USE and TATA box. Required for the elevation of cell proliferation competence in hypocotyl …
Fm_contig_55345	AT1G05460	11.0051	SILENCING DEFECTIVE (SDE3)	Encodes a protein with similarity to RNA helicases. Mutants are defective in post-transcriptional gene silencing.
Fm_contig_2489	AT4G01870	5.84211		tolB protein-like protein;(source:Araport11)
Fm_contig_26010	AT2G17270	5.67677	PHOSPHATE TRANSPORTER 3;3 (PHT3;3)	Encodes a mitochondrial phosphate transporter. Modulates plant responses to salt stress.
Fm_contig_30044	AT5G01600	5.24097	FERRETIN 1 (FER1)	Encodes a ferretin protein that is targeted to the chloroplast. Member of a Ferritin gene family. Gene expression is induced in response to iron overload and by nitric oxide. Expression of the gene is downregulated in the presence of paraquat, an inducer of photoxidative stress.
Fm_contig_20205	AT5G58490	5.03934		NAD(P)-binding Rossmann-fold superfamily protein;(source:Araport11)
Fm_contig_20476	AT4G39230	5.02322	PHENYLCOUMARAN BENZYLIC ETHER REDUCTASE 1 (PCBER1)	encodes a protein whose sequence is similar to phenylcoumaran benzylic ether reductase (PCBER), which catalyzes NADPH-dependent reduction of 8-5' linked lignans such as dehydrodiconiferyl alcohol to give isodihydrodehydrodiconiferyl alcohol.
Fm_contig_5335	AT3G57520	4.88734	SEED IMBIBITION 2 (SIP2)	SIP2 encodes a raffinose-specific alpha-galactosidase that catalyzes the breakdown of raffinose into alpha-galatose and sucrose. This enzyme may function in unloading raffinose from the phloem as part of sink metabolism. Although it was originally predicted to act as a raffinose synthase (RS), that activity was not observed for recombinant SIP2.
Fm_contig_24326	AT2G19930	4.79542		RNA-dependent RNA polymerase family protein;(source:Araport11)
Fm_contig_36320	AT3G53402	4.77631		Upstream open reading frames (uORFs) are small open reading frames found in the 5' UTR of a mature mRNA, and can potentially mediate translational regulation of the largest, or major, ORF (mORF). CPuORF46 represents a conserved upstream opening reading frame relative to major ORF AT3G53400.1
Fm_contig_2163	AT3G44810	4.7274		F-box family protein;(source:Araport11)
Fm_contig_9306	AT1G19670	4.72408	CHLOROPHYLLASE 1 (CLH1)	Chlorophyllase is the first enzyme involved in chlorophyll degradation. It catalyzes the hydrolysis of the ester bond to yield chlorophyllide and phytol. AtCLH1 lacks a typical signal sequence for the chloroplast. Its expression is induced rapidly by methyljasmonate, a known promoter of senescence and chlorophyll degradation.
Fm_contig_30902	AT3G01680	4.69723	SIEVE-ELEMENT-OCCLUSION-RELATED 1 (SEOR1)	Encodes a protein localized to phloem filaments that is required for phloem filament formation. The mRNA is cell-to-cell mobile.
Fm_contig_39160	AT2G46680	4.66643	HOMEOBOX 7 (HB-7)	encodes a putative transcription factor that contains a homeodomain closely linked to a leucine zipper motif. Transcript is detected in all tissues examined. Is transcriptionally regulated in an ABA-dependent manner and may act in a signal transduction pathway which mediates a drought response.
Fm_contig_15007	AT3G14830	4.63495		epstein-barr nuclear antigen;(source:Araport11)
Fm_contig_9293	AT5G43860	4.63495	CHLOROPHYLLASE 2 (CLH2)	Encodes a chlorophyllase, the first enzyme in chlorophyll degradation. It catalyzes the hydrolysis of the ester bond to chlorophyllide and phytol. AtCLH2 has a typical signal sequence for the chloroplast. Gene expression does not respond to methyljasmonate, a known promoter of senescence and chlorophyll degradation.
Fm_contig_34581	AT2G01770	4.59188	VACUOLAR IRON TRANSPORTER 1 (VIT1)	Encodes an iron transporter required for iron sequestration into vacuoles. Expressed in developing embryo and seed. Localized in the vacuolar membrane.
Fm_contig_53824	AT1G51760	4.58091	IAA-ALANINE RESISTANT 3 (IAR3)	encodes a member of the six Arabidopsis IAA-amino acid conjugate hydrolase subfamily and conjugates and conjugates IAA-Ala in vitro. Gene is expressed most strongly in roots, stems, and flowers. The mRNA is cell-to-cell mobile.
Fm_contig_2103	AT4G25960	4.56986	ATP-BINDING CASSETTE B2 (ABCB2)	P-glycoprotein 2;(source:Araport11)
Fm_contig_26312	AT1G64680	4.55872		beta-carotene isomerase D27;(source:Araport11)
Fm_contig_2448	AT1G21670	4.50749		DPP6 amino-terminal domain protein;(source:Araport11)
Fm_contig_37719	AT2G07773	4.47823		cytochrome B/B6 protein;(source:Araport11)
Fm_contig_16654	AT1G42430	4.47823	EARLY STARVATION 1 (ESV1)	Novel plant specific, chloroplast localized protein that is involved in regulation of starch degradation.
Fm_contig_2521	AT1G21680	4.39924		DPP6 N-terminal domain-like protein;(source:Araport11)
Fm_contig_5869	AT1G02205	4.28626	ECERIFERUM 1 (CER1)	Expression of the CER1 gene associated with production of stem epicuticular wax and pollen fertility. Biochemical studies showed that cer1 mutants are blocked in the conversion of stem wax C30 aldehydes to C29 alkanes, and they also lack the secondary alcohols and ketones. These suggested the CER1 protein is an aldehyde decarbonylase, but the exact molecular function of this protein remains to be…
Fm_contig_3003	AT5G60710	4.24793		Zinc finger (C3HC4-type RING finger) family protein;(source:Araport11)
Fm_contig_26100	AT3G44550	4.1474	FATTY ACID REDUCTASE 5 (FAR5)	Encodes a member of the eight-member gene family encoding alcohol-forming fatty acyl-CoA reductases (FARs) identified in Arabidopsis thaliana. Three of the FARs, FAR1 (At5g22500), FAR4 (At3g44540) and FAR5 (At3g44550), are shown to generate the fatty alcohols found in root, seed coat, and wound-induced leaf tissue. The mRNA is cell-to-cell mobile.
Fm_contig_18640	AT2G44970	4.11734		alpha/beta-Hydrolases superfamily protein;(source:Araport11)
Fm_contig_29864	AT2G30300	4.11082		Major facilitator superfamily protein;(source:Araport11)
Fm_contig_53339	AT5G19260	4.03934	FANTASTIC FOUR 3 (FAF3)	A member of the FAF family proteins encoded by the FANTASTIC FOUR (FAF) genes: AT4G02810 (FAF1), AT1G03170 (FAF2), AT5G19260 (FAF3) and AT3G06020 (FAF4). FAFs have the potential to regulate shoot meristem size in Arabidopsis thaliana. FAFs can repress WUS, which ultimately leads to an arrest of meristem activity in FAF overexpressing lines.
Fm_contig_8222	AT1G78955	4.02322	CAMELLIOL C SYNTHASE 1 (CAMS1)	Encodes a cyclase that generates predominantly a monocyclic triterpene alcohol. The product is 97% camelliol, 2% achilleol A and 0.2% beta-amyrin. Achilleol is an isomer of camelliol C with a 4-methylenecyclohexanol ring system.
Fm_contig_1815	AT1G48550	3.99043	VACUOLAR PROTEIN SORTING (VPS26C)	VPS26C is a component of a retromer complex, it is involved in endosome to lysosome protein transport and root hair growth.
Fm_contig_2531	AT2G43340	3.98711		hypothetical protein (DUF1685);(source:Araport11)
Fm_contig_8569	AT1G21650	3.98489	(SECA2)	Encodes a component of the thylakoid-localized Sec system involved in the translocation of cytoplasmic proteins into plastid. Loss-of-function mutations result in arrest at the globular stage and embryo lethality.
Fm_contig_6360	AT2G26150	3.95348	HEAT SHOCK TRANSCRIPTION FACTOR A2 (HSFA2)	member of Heat Stress Transcription Factor (Hsf) family. Involved in response to misfolded protein accumulation in the cytosol. Regulated by alternative splicing and non-sense-mediated decay.
Fm_contig_59180	AT5G09850	3.93981		Transcription elongation factor (TFIIS) family protein;(source:Araport11)
Fm_contig_44320	AT1G63850	3.91672		BTB/POZ domain-containing protein;(source:Araport11)
Fm_contig_2173	AT3G07250	3.83289		RNA-binding (RRM-RBD-RNP motif) domain nuclear transport factor 2 family protein;(source:Araport11)
Fm_contig_11188	AT2G28680	3.82051		RmlC-like cupins superfamily protein;(source:Araport11)
Fm_contig_12652	AT3G57650	3.76988	LYSOPHOSPHATIDYL ACYLTRANSFERASE 2 (LPAT2)	Encodes an endoplasmic reticulum localized protein with lysophosphatidyl acyltransferase activity.
Fm_contig_36352	AT3G53400	3.70399		peptide upstream protein;(source:Araport11)
Fm_contig_32463	AT1G44000	3.69949	STAY-GREEN LIKE (SGRL)	STAY-GREEN-like protein;(source:Araport11)
Fm_contig_23200	AT3G62070	3.64341		hypothetical protein;(source:Araport11)
Fm_contig_334	AT2G24100	3.59188	ALTERED SEED GERMINATION 1 (ASG1)	ATP-dependent DNA helicase;(source:Araport11)
Fm_contig_4172	AT3G21465	3.52804		adenylyl cyclase;(source:Araport11)
Fm_contig_58425	AT4G35750	3.50749		SEC14 cytosolic factor family protein / phosphoglyceride transfer family protein;(source:Araport11)
Fm_contig_25380	AT4G36380	3.50168	ROTUNDIFOLIA 3 (ROT3)	Encodes a cytochrome P-450 gene that is involved in leaf blade expansion by controlling polar cell expansion in the leaf length direction. Member of the CYP90C CYP450 family. ROT3 was shown to be involved in brassinosteroid biosynthesis, most likely in the conversion step of typhasterol (TY) to castasterone (CS). As 6-deoxo-CS was unable to restore the phenotype of rot3-1, it has been postulated …
Fm_contig_7684	AT2G38750	3.48085	ANNEXIN 4 (ANNAT4)	Annexins are a family of calcium dependent membrane binding proteins though to be involved in Golgi mediated secretion. This is one of four annexins identified in Arabidopsis.
Fm_contig_29892	AT3G07350	3.47823		sulfate/thiosulfate import ATP-binding protein, putative (DUF506);(source:Araport11)
Fm_contig_24554	AT1G12240	3.4723	(ATBETAFRUCT4)	Encodes a vacuolar invertase betaFruct4. betaFruct4 is transported from the endoplasmic reticulum through the intermediate compartments as a membrane protein. The N-terminal cytoplasmic domain contains multiple sequence motifs that are involved at various stages in the trafficking of betaFruct4 from the ER to the central vacuole. The mRNA is cell-to-cell mobile.
Fm_contig_45054	AT5G41800	3.47032		Transmembrane amino acid transporter family protein;(source:Araport11)
Fm_contig_22890	AT2G04066	3.46237		MATE efflux family protein;(source:Araport11)
Fm_contig_16175	AT1G18660	3.45518	IAN9-ASSOCIATED PROTEIN1 (IAP1)	Membrane localized protein of unknown function. Involved in negative regulation of immune response. Mutants have increased resistance to pathogens.
Fm_contig_34404	AT1G28110	3.42196	SERINE CARBOXYPEPTIDASE-LIKE 45 (SCPL45)	serine carboxypeptidase-like 45;(source:Araport11)
Fm_contig_10123	AT1G16720	3.4059	HIGH CHLOROPHYLL FLUORESCENCE PHENOTYPE 173 (HCF173)	Encodes HCF173, a protein with weak similarities to the superfamily of the short-chain dehydrogenases/reductases. HCF173 is involved in the initiation of translation of the psbA mRNA. Mutants shows a high chlorophyll fluorescence phenotype (hcf) and are severely affected in the accumulation of PSII subunits. The protein HCF173 is localized in the chloroplast, where it is mainly associated with th…
Fm_contig_6457	AT5G48930	3.39972	HYDROXYCINNAMOYL-COA SHIKIMATE/QUINATE HYDROXYCINNAMOYL TRANSFERASE (HCT)	At5g48930 has been shown to encode for the hydroxycinnamoyl-Coenzyme A shikimate/quinate hydroxycinnamoyltransferase (HCT) both synthesizing and catabolizing the hydroxycinnamoylesters (coumaroyl/caffeoyl shikimate and quinate) involved in the phenylpropanoid pathway. Influence on the accumulation of flavonoids which in turn inhibit auxin transport and reduce plant growth. The mRNA is cell-to-cel…
Fm_contig_36096	AT5G55050	3.3526		GDSL-motif esterase/acyltransferase/lipase. Enzyme group with broad substrate specificity that may catalyze acyltransfer or hydrolase reactions with lipid and non-lipid substrates. The mRNA is cell-to-cell mobile.
Fm_contig_33797	AT3G06350	3.31756	MATERNAL EFFECT EMBRYO ARREST 32 (MEE32)	Encodes a bi-functional dehydroquinate-shikimate dehydrogenase enzyme that catalyzes two steps in the chorismate biosynthesis pathway.
Fm_contig_49382	AT2G32980	3.30238	AUGMIN SUBUNIT 2 (AUG2)	HAUS augmin-like complex subunit;(source:Araport11)
Fm_contig_49067	AT1G14930	3.27541		Polyketide cyclase/dehydrase and lipid transport superfamily protein;(source:Araport11)
Fm_contig_24445	AT1G64660	3.24575	METHIONINE GAMMA-LYASE (MGL)	Encodes a functional methionine gamma-lyase, a cytosolic enzyme catalyzes the degradation of methionine into methanethiol, alpha-ketobutyrate and ammonia. The catabolism of excess methionine is important to methionine homeostasis. The mRNA is cell-to-cell mobile.
Fm_contig_5698	AT1G70940	3.24097	PIN-FORMED 3 (PIN3)	A regulator of auxin efflux and involved in differential growth. PIN3 is expressed in gravity-sensing tissues, with PIN3 protein accumulating predominantly at the lateral cell surface. PIN3 localizes to the plasma membrane and to vesicles. In roots, PIN3 is expressed without pronounced polarity in tiers two and three of the columella cells, at the basal side of vascular cells, and to the lateral …
Fm_contig_20904	AT2G43010	3.22556	PHYTOCHROME INTERACTING FACTOR 4 (PIF4)	Isolated as a semidominant mutation defective in red -light responses. Encodes a nuclear localized bHLH protein that interacts with active PhyB protein. Negatively regulates phyB mediated red light responses. Involved in shade avoidance response. Protein abundance is negatively regulated by PhyB.
Fm_contig_29870	AT5G66660	3.21282		pectinesterase, putative (DUF677);(source:Araport11)
Fm_contig_45632	AT3G18380	3.19134	SAWADEE HOMEODOMAIN HOMOLOG 2 (SHH2)	DNA-BINDING TRANSCRIPTION FACTOR 2;(source:Araport11)
Fm_contig_42534	AT4G03420	3.15799		hypothetical protein (DUF789);(source:Araport11)
Fm_contig_32666	AT3G14770	3.14243	(SWEET2)	Nodulin MtN3 family protein;(source:Araport11)
Fm_contig_9043	AT4G22920	3.14044	NON-YELLOWING 1 (NYE1)	Similar to the tomato senescence-inducible chloroplast stay-green protein 1. It is upregulated during maximal senescence in the Arabidopsis life cycle, especially in senescent leaves. Acts antagonistically with SGR2 to balance chlorophyll catabolism in chloroplasts with the dismantling and remobilizing of other cellular components in senescing leaf cells.
Fm_contig_23992	AT5G08720	3.13245	(HCF145)	Encodes PIN2 PROMOTER BINDING PROTEIN 1 (PPP1), an evolutionary conserved plant-specific DNA binding protein that acts on transcription of PIN genes. Also named as HCF145. Mutations in HCF145 have reduced level of the tricistronic psaA-psaB-rps (small-subunit ribosomal protein)14 mRNA which encodes for the major subunits of the photosystem I (PSI). HCF145 binds to the 5'UTR of PSAA via a novel TM…
Fm_contig_16296	AT4G00050	3.12297	UNFERTILIZED EMBRYO SAC 10 (UNE10)	basic helix-loop-helix (bHLH) DNA-binding superfamily protein;(source:Araport11)
Fm_contig_5563	AT3G01060	3.11824		lysine-tRNA ligase;(source:Araport11)
Fm_contig_7065	AT1G09530	3.09368	PHYTOCHROME INTERACTING FACTOR 3 (PIF3)	Transcription factor interacting with photoreceptors phyA and phyB. Forms a ternary complex in vitro with G-box element of the promoters of LHY, CCA1. Acts as a negative regulator of phyB signalling. It degrades rapidly after irradiation of dark grown seedlings in a process controlled by phytochromes. Does not play a significant role in controlling light input and function of the circadian clockw…
Fm_contig_18441	AT3G43750	3.08354		RING/U-box protein with C6HC-type zinc finger domain-containing protein;(source:Araport11)
Fm_contig_44778	AT3G57230	3.08354	AGAMOUS-LIKE 16 (AGL16)	MADS-box transcription factor. Expressed in leaf, root and stem, with higher RNA accumulation in guard cells and trichomes. AGL16 can directly interact with SVP and indirectly interact with FLC. Furthermore, the accumulation of AGL16 transcripts is modulated by miR824 (AT4G24415). The flowering time effect for the miR824/AGL16 module is more obvious in the Col-FRI background than in the Col-0 bac…
Fm_contig_19952	AT3G03870	3.07887		transmembrane protein;(source:Araport11)
Fm_contig_4167	AT3G48240	3.06622		Octicosapeptide/Phox/Bem1p family protein;(source:Araport11)
Fm_contig_7571	AT2G06025	3.06516		Acyl-CoA N-acyltransferases (NAT) superfamily protein;(source:Araport11)
Fm_contig_2743	AT5G16970	3.06406	ALKENAL REDUCTASE (AER)	encodes a 2-alkenal reductase (EC 1.3.1.74), plays a key role in the detoxification of reactive carbonyls
Fm_contig_2804	AT3G16300	3.05528	CASP-LIKE PROTEIN 3A1 (CASPL3A1)	Uncharacterized protein family (UPF0497);(source:Araport11)
Fm_contig_42251	AT1G19715	3.04733		Mannose-binding lectin superfamily protein;(source:Araport11)
Fm_contig_6989	AT2G36380	3.01828	ATP-BINDING CASSETTE G34 (ABCG34)	pleiotropic drug resistance 6;(source:Araport11)
Fm_contig_4410	AT2G22650	3.01287		FAD-dependent oxidoreductase family protein;(source:Araport11)
Fm_contig_18085	AT3G04070	3.0116	NAC DOMAIN CONTAINING PROTEIN 47 (NAC047)	NAC domain containing protein 47;(source:Araport11)
Fm_contig_26421	AT4G17080	2.99495		Histone H3 K4-specific methyltransferase SET7/9 family protein;(source:Araport11)
Fm_contig_11249	AT2G18950	2.97375	HOMOGENTISATE PHYTYLTRANSFERASE 1 (HPT1)	Encodes homogentisate phytyltransferase involved in tocopherol biosynthesis. Has impact on seed longevity and plays a role in the adaptation to low temperature stress, notably phloem loading.
Fm_contig_26063	AT3G13750	2.95607	BETA GALACTOSIDASE 1 (BGAL1)	beta-galactosidase, glycosyl hydrolase family 35 The mRNA is cell-to-cell mobile.
Fm_contig_45636	AT5G42200	2.94742		RING/U-box superfamily protein;(source:Araport11)
Fm_contig_18848	AT3G15620	2.9146	UV REPAIR DEFECTIVE 3 (UVR3)	Required for photorepair of 6-4 photoproducts in Arabidopsis thaliana.
Fm_contig_38566	AT2G19810	2.90504	OXIDATION-RELATED ZINC FINGER 1 (OZF1)	Encodes Oxidation-related Zinc Finger 1 (OZF1), a plasma membrane protein involved in oxidative stress.
Fm_contig_8290	AT2G16850	2.9	PLASMA MEMBRANE INTRINSIC PROTEIN 2;8 (PIP2;8)	plasma membrane intrinsic protein 2;(source:Araport11)
Fm_contig_23672	AT5G28770	2.8972	(BZO2H3)	BASIC LEUCINE ZIPPER protein which regulates the circadian oscillator gene PSEUDO RESPONSE REGULATOR7 (PRR7) to change the circadian phase in response to sugars. It upregulates PRR7 in response to low energy. bZIP63 and PRR7 are required for correct oscillator phase under light/dark cycles. bZIP protein BZO2H3 mRNA, partial cds
Fm_contig_6938	AT2G41250	2.89271		Haloacid dehalogenase-like hydrolase (HAD) superfamily protein;(source:Araport11)
Fm_contig_5384	AT5G02160	2.87269	FTSH5 INTERACTING PROTEIN (FIP)	Zinc-finger domain containing protein involved in abiotic stress response. Possesses an N-terminal transit peptide followed by a hydrophobic domain and a zinc-finger domain. Despite the presence of a zinc-finger domain (C4-type) with two CXXCXGXG conserved repeats, characteristic of DNAJ protein, the conserved J domain is absent in FIP. Interacts with FtsH5. Gene expression levels are reduced and…
Fm_contig_11519	AT3G22400	2.86942	(LOX5)	Encodes lipoxygenase5 (LOX5). LOX5 activity in roots facilitates green peach aphid colonization of Arabidopsis foliage by promoting green peach aphid feeding from sieve element and water consumption from xylem.
Fm_contig_16216	AT1G80460	2.86942	NONHOST RESISTANCE TO P. S. PHASEOLICOLA 1 (NHO1)	Encodes a protein similar to glycerol kinase, which converts glycerol to glycerol 3-phosphate and performs a rate-limiting step in glycerol metabolism. This gene is required for both general and specific resistance against bacteria and fungi. Arabidopsis thaliana glycerol kinase (GLR1) mRNA.Involved in flagellin-induced non-host resistance to Pseudomonas. Coronatine partially suppresses flagellin…
Fm_contig_6412	AT5G53970	2.86386	TYROSINE AMINOTRANSFERASE 7 (TAT7)	Encodes a cytosolic tyrosine aminotransferase which is strongly induced upon aging and coronatine treatment. AtTAT1 prefers Tyr as an amino donor but can also use Phe, Trp, His, Met, and Leu. The mRNA is cell-to-cell mobile.
Fm_contig_814	AT3G21090	2.85798	ATP-BINDING CASSETTE G15 (ABCG15)	ABC-2 type transporter family protein;(source:Araport11)
Fm_contig_19323	AT3G23150	2.85127	ETHYLENE RESPONSE 2 (ETR2)	Involved in ethylene perception in Arabidopsis The mRNA is cell-to-cell mobile.
Fm_contig_9846	AT2G15020	2.82242		hypothetical protein;(source:Araport11)
Fm_contig_18241	AT5G24120	2.802	SIGMA FACTOR E (SIGE)	Encodes a specialized sigma factor that functions in regulation of plastid genes and is responsible for the light-dependent transcription at the psbD LRP. Activation of SIG5 is dependent upon blue light and mediated by cryptochromes.
Fm_contig_21525	AT4G16260	2.80047		Encodes a putative beta-1,3-endoglucanase that interacts with the 30C02 cyst nematode effector. May play a role in host defense.
Fm_contig_36172	AT4G32480	2.79542		sugar phosphate exchanger, putative (DUF506);(source:Araport11)
Fm_contig_28743	AT5G41810	2.76048		Avr9/Cf-9 rapidly elicited protein;(source:Araport11)
Fm_contig_8405	AT2G20500	2.75923		hypothetical protein;(source:Araport11)
Fm_contig_13296	AT1G53420	2.75508		Leucine-rich repeat transmembrane protein kinase;(source:Araport11)
Fm_contig_19538	AT3G12500	2.73511	BASIC CHITINASE (HCHIB)	encodes a basic chitinase involved in ethylene/jasmonic acid mediated signalling pathway during systemic acquired resistance based on expression analyses.
Fm_contig_36673	AT5G13820	2.72629	TELOMERIC DNA BINDING PROTEIN 1 (TBP1)	Encodes a protein that specifically binds plant telomeric DNA repeats. It has a single Myb telomeric DNA-binding domain in C-terminus that prefers the sequence TTTAGGG.
Fm_contig_7358	AT1G68530	2.70782	3-KETOACYL-COA SYNTHASE 6 (KCS6)	Encodes KCS6, a member of the 3-ketoacyl-CoA synthase family involved in the biosynthesis of VLCFA (very long chain fatty acids).
Fm_contig_58384	AT1G07650	2.69949		Leucine-rich repeat transmembrane protein kinase;(source:Araport11)
Fm_contig_22133	AT5G47640	2.69433	"NUCLEAR FACTOR Y, SUBUNIT B2" (NF-YB2)	nuclear factor Y, subunit B2;(source:Araport11)
Fm_contig_1811	AT1G56220	2.69285		Dormancy/auxin associated family protein;(source:Araport11)
Fm_contig_11524	AT2G41430	2.69045	EARLY RESPONSIVE TO DEHYDRATION 15 (ERD15)	Encodes hydrophilic protein lacking Cys residues that is expressed in response to drought stress, light stress and treatment with plant-growth-promoting rhizobacteria (Paenibacillus polymyxa), possibly revealing a connection between responses to biotic and abiotic stress. Also identified as a CTC Interacting Domain (CID) protein in a yeast two hybrid screen using the PAB2 protein as bait. Contain…
Fm_contig_10562	AT1G23870	2.66598	TREHALOSE-PHOSPHATASE/SYNTHASE 9 (TPS9)	Encodes an enzyme putatively involved in trehalose biosynthesis. The protein has a trehalose synthase (TPS)-like domain that may or may not be active as well as a trehalose phosphatase (TPP)-like domain. The mRNA is cell-to-cell mobile.
Fm_contig_14633	AT2G30520	2.65502	ROOT PHOTOTROPISM 2 (RPT2)	light inducible root phototropism 2 encoding a signal transducer of the phototropic response in Arabidopsis
Fm_contig_11455	AT5G50360	2.62786	(AITR5)	von willebrand factor A domain protein;(source:Araport11)
Fm_contig_21472	AT1G34630	2.61895		transmembrane protein;(source:Araport11)
Fm_contig_4907	AT4G31870	2.61135	GLUTATHIONE PEROXIDASE 7 (GPX7)	Encodes glutathione peroxidase. Role in the degradation of H2O2 to water using glutathione as electron donor.
Fm_contig_26488	AT5G60100	2.60889	PSEUDO-RESPONSE REGULATOR 3 (PRR3)	Encodes pseudo-response regulator 3 (APRR3/PRR3). PRR3 transcript levels vary in a circadian pattern with peak expression at dusk under long and short day conditions. PRR3 affects the period of the circadian clock and seedlings with reduced levels of PRR3 have shorter periods, based on transcriptional assays of clock-regulated genes. PRR3 is expressed in the vasculature of cotyledons and leaves w…
Fm_contig_2162	AT4G24175	2.60194		kinesin-like protein;(source:Araport11)
Fm_contig_29272	AT3G48260	2.59811	WITH NO LYSINE (K) KINASE 3 (WNK3)	Encodes a member of the WNK family (9 members in all) of protein kinases, the structural design of which is clearly distinct from those of other known protein kinases, such as receptor-like kinases and mitogen-activated protein kinases.
Fm_contig_14041	AT4G37120	2.59188	SWELLMAP 2 (SMP2)	Encodes a zinc finger containing protein similar to step II splicing factors that is similar to SMP1. SMP2 is also reduced in SMP1 epigenetic alleles; plants make smaller organs having reduced cell numbers but increased cell size. The mRNA is cell-to-cell mobile.
Fm_contig_24520	AT2G07050	2.56986	CYCLOARTENOL SYNTHASE 1 (CAS1)	Involved in the biosynthesis of brassinosteroids. Catalyzes the reaction from epoxysqualene to cycloartenol.
Fm_contig_8846	AT2G25490	2.56776	EIN3-BINDING F BOX PROTEIN 1 (EBF1)	Encodes an F-box protein involved in the ubiquitin/proteasome-dependent proteolysis of EIN3. The mRNA is cell-to-cell mobile.
Fm_contig_31205	AT1G72770	2.56668	HYPERSENSITIVE TO ABA1 (HAB1)	mutant has ABA hypersensitive inhibition of seed germination; Protein Phosphatase 2C; regulates the activation of the Snf1-related kinase OST1 by abscisic acid. The mRNA is cell-to-cell mobile.
Fm_contig_4912	AT4G31940	2.55391	"CYTOCHROME P450, FAMILY 82, SUBFAMILY C, POLYPEPTIDE 4" (CYP82C4)	The gene encodes a cytochrome P450 enzyme, CYP82C. It is involved in the early Fe deficiency response.CYP82C4 hydroxylates fraxetin to generate sideretin (5-hydroxyfraxetin). Fraxetin and sideretin are catecholic coumarins secreted into the rhizosphere under conditions of low iron availability and help mobilize this nutrient from insoluble iron(III) pools in the soil.The mRNA is cell-to-cell mobi…
Fm_contig_10528	AT5G21222	2.54749		protein kinase family protein;(source:Araport11)
Fm_contig_617	AT2G46690	2.54338	SMALL AUXIN UPREGULATED RNA 32 (SAUR32)	SAUR-like auxin-responsive protein family;(source:Araport11)
Fm_contig_20630	AT5G10250	2.54184	DEFECTIVELY ORGANIZED TRIBUTARIES 3 (DOT3)	Encodes a protein with an N-terminal BTB/POZ domain and a C-terminal NPH3 family domain. dot3 mutants have defects in shoot and primary root growth and produce an aberrant parallel venation pattern in juvenile leaves.
Fm_contig_38868	AT4G34480	2.53684		O-Glycosyl hydrolases family 17 protein;(source:Araport11)
Fm_contig_24601	AT1G22340	2.53238	UDP-GLUCOSYL TRANSFERASE 85A7 (UGT85A7)	UDP-glucosyl transferase 85A7;(source:Araport11)
Fm_contig_27266	AT2G23970	2.53149		Class I glutamine amidotransferase-like superfamily protein;(source:Araport11)
Fm_contig_42476	AT1G54070	2.53048		Dormancy/auxin associated family protein;(source:Araport11)
Fm_contig_18498	AT3G07360	2.52934	PLANT U-BOX 9 (PUB9)	Encodes a protein containing a U-box and an ARM domain. This protein has E3 ubiquitin ligase activity based on in vitro assays.
Fm_contig_3808	AT1G06840	2.52685		Leucine-rich repeat protein kinase family protein;(source:Araport11)
Fm_contig_25107	AT1G01140	2.50168	CBL-INTERACTING PROTEIN KINASE 9 (CIPK9)	Encodes a CBL-interacting protein kinase with similarity to SOS2
Fm_contig_8178	AT3G21360	2.48967		2-oxoglutarate (2OG) and Fe(II)-dependent oxygenase superfamily protein;(source:Araport11)
Fm_contig_10926	AT1G06650	2.48239		encodes a protein whose sequence is similar to 2-oxoglutarate-dependent dioxygenase The mRNA is cell-to-cell mobile.
Fm_contig_32149	AT3G13620	2.47125	POLYAMINE UPTAKE TRANSPORTER 4 (PUT4)	Encodes POLYAMINE UPTAKE TRANSPORTER 4, an amino acid permease family protein.
Fm_contig_29813	AT2G39210	2.46599		Major facilitator superfamily protein;(source:Araport11)
Fm_contig_16298	AT1G76880	2.46429	(DF1)	DF1 is a putative transcription factor required for the synthesis of seed mucilage polysaccharides. The df1 seeds produce almost 50% less mucilage than wild-type, but show less severe defects than the myb5 and ttg2 mutants.
Fm_contig_16813	AT4G11410	2.44843		NAD(P)-binding Rossmann-fold superfamily protein;(source:Araport11)
Fm_contig_19944	AT1G21590	2.44835		kinase with adenine nucleotide alpha hydrolases-like domain-containing protein;(source:Araport11)
Fm_contig_38937	AT1G55020	2.43311	LIPOXYGENASE 1 (LOX1)	lipoxygenase, a defense gene conferring resistance Xanthomonas campestris The mRNA is cell-to-cell mobile.
Fm_contig_8866	AT4G13250	2.43285	NON-YELLOW COLORING 1 (NYC1)	Encodes a chlorophyll b reductase involved in the degradation of chlorophyll b and LHCII (light harvesting complex II).
Fm_contig_42620	AT2G28250	2.42884	(NCRK)	Protein kinase superfamily protein;(source:Araport11)
Fm_contig_14308	AT3G01990	2.42741	ACT DOMAIN REPEAT 6 (ACR6)	Member of a small family of ACT domain containing proteins in Arabidopsis. ACT domains are involved in amino acid binding.
Fm_contig_5668	AT1G05160	2.38921	"CYTOCHROME P450, FAMILY 88, SUBFAMILY A, POLYPEPTIDE 3" (CYP88A3)	Encodes an ent-kaurenoic acid hydroxylase, a member of the CYP88A cytochrome p450 family.
Fm_contig_43007	AT1G70000	2.37917	(MYBD)	Encodes a MYB-like Domain transcription factor that plays a positive role in anthocyanin accumulation in response to light and cytokinin via repression of MYBL2.MYBD expression increased in response to light or cytokinin, and MYBD enhanced anthocyanin biosynthesis via the repression of MYBL2 encoding for a transcription factor that had a negative effect on this process. In addition, MYBD can bind…
Fm_contig_16041	AT3G09520	2.37707	EXOCYST SUBUNIT EXO70 FAMILY PROTEIN H4 (EXO70H4)	A member of EXO70 gene family, putative exocyst subunits, conserved in land plants. Arabidopsis thaliana contains 23 putative EXO70 genes, which can be classified into eight clusters on the phylogenetic tree.
Fm_contig_28864	AT4G24510	2.35999	ECERIFERUM 2 (CER2)	Encodes a component of the fatty acid elongation machinery required for C28 to C30 fatty acid elongation. It does not require the acyltransferase catalytic site for biological function.
Fm_contig_7158	AT5G47390	2.35999	MYB HYPOCOTYL ELONGATION-RELATED (MYBH)	Encodes a circadian-regulated transcription factor which specifically controls cell expansion during leaf development by controlling ROS homeostasis. The mRNA is cell-to-cell mobile.
Fm_contig_17558	AT3G09770	2.34475	LOSS OF GDU 2 (LOG2)	Encodes a ubiquitin E3 ligase LOG2 (LOSS OF GDU2). Required for GLUTAMINE DUMPER1(GDU1)-induced amino secretion.
Fm_contig_3193	AT1G77940	2.34302		Ribosomal protein L7Ae/L30e/S12e/Gadd45 family protein;(source:Araport11)
Fm_contig_20777	AT2G47460	2.34104	MYB DOMAIN PROTEIN 12 (MYB12)	"MYB12 belongs to subgroup 7 of the R2R3-MYB family. It strongly activates the promoters of chalcone synthase (CHS), flavanone 3-hydroxylase (F3H), flavonol synthase (FLS) and - to a lesser extent - chalcone flavanone isomerase (CHI), but cannot activate the promoters of flavonoid-3'hydroxylase (F3'H) and dihydroflavonol 4-reductase (DF). The activation requires a functional MYB recognition eleme…
Fm_contig_5628	AT5G35970	2.33298		P-loop containing nucleoside triphosphate hydrolases superfamily protein;(source:Araport11)
Fm_contig_4398	AT5G58140	2.31886	PHOTOTROPIN 2 (PHOT2)	Membrane-bound protein serine/threonine kinase that functions as blue light photoreceptor in redundancy with PHO1. Involved in stomatal opening, chloroplast movement and phototropism. Mediates blue light-induced growth enhancements. PHOT1 and PHOT2 mediate blue light-dependent activation of the plasma membrane H+-ATPase in guard cell protoplasts. PHOT2 possesses two LOV (LOV1 and LOV2, for light-…
Fm_contig_24114	AT4G36850	2.31714		PQ-loop repeat family protein / transmembrane family protein;(source:Araport11)
Fm_contig_2796	AT3G26740	2.31679	CCR-LIKE (CCL)	transcripts are differentially regulated at the level of mRNA stability at different times of day controlled by the circadian clock. mRNAs are targets of the mRNA degradation pathway mediated by the downstream (DST) instability determinant.
Fm_contig_8477	AT4G27130	2.31487		Translation initiation factor SUI1 family protein;(source:Araport11)
Fm_contig_31352	AT2G18860	2.30964		Syntaxin/t-SNARE family protein;(source:Araport11)
Fm_contig_1936	AT1G66950	2.30185	ATP-BINDING CASSETTE G39 (ABCG39)	Encodes a plasma membrane-localized ABC transporter. Confers tolerance to herbicide paraquat.
Fm_contig_26546	AT4G02110	2.29881		transcription coactivator;(source:Araport11)
Fm_contig_58993	AT3G63250	2.29245	HOMOCYSTEINE METHYLTRANSFERASE 2 (HMT2)	Encodes a homocysteine methyltransferase (HMT). Among the three HMT coding genes in the genome, HMT2 is responsible for a significant proportion of HMT activity in the flower stalks and silique hulls. However, HMT2 does not significantly contribute to the total HMT activity in seeds.
Fm_contig_10117	AT1G58120	2.28752		hypothetical protein;(source:Araport11)
Fm_contig_16039	AT4G15560	2.28584	CLOROPLASTOS ALTERADOS 1 (CLA1)	Encodes a protein with 1-deoxyxylulose 5-phosphate synthase activity involved in the MEP pathway. It is essential for chloroplast development in Arabidopsis
Fm_contig_706	AT5G25610	2.2771	RESPONSIVE TO DESICCATION 22 (RD22)	responsive to dehydration 22 (RD22) mediated by ABA
Fm_contig_24449	AT5G27320	2.27541	GA INSENSITIVE DWARF1C (GID1C)	Encodes a gibberellin (GA) receptor ortholog of the rice GA receptor gene (OsGID1). Has GA-binding activity, showing higher affinity to GA4. Interacts with DELLA proteins in vivo in the presence of GA4.
Fm_contig_41401	AT4G17710	2.20079	HOMEODOMAIN GLABROUS 4 (HDG4)	Encodes a homeobox-leucine zipper family protein belonging to the HD-ZIP IV family.
Fm_contig_9943	AT1G71810	2.19628		Protein kinase superfamily protein;(source:Araport11)
Fm_contig_27333	AT3G03150	2.19072		hypothetical protein;(source:Araport11)
Fm_contig_54405	AT5G49490	2.17914	AGAMOUS-LIKE 83 (AGL83)	AGAMOUS-like 83;(source:Araport11)
Fm_contig_5409	AT3G56680	2.1451		Single-stranded nucleic acid binding R3H protein;(source:Araport11)
Fm_contig_9222	AT2G39450	2.13626	(MTP11)	Encodes a Golgi-localized manganese transporter that is involved in Mn tolerance. When expressed into yeast cells, this gene confer Mn2+ and Cu2+ tolerance.
Fm_contig_18466	AT4G19380	2.13449		Long-chain fatty alcohol dehydrogenase family protein;(source:Araport11)
Fm_contig_1621	AT4G14030	2.12095	SELENIUM-BINDING PROTEIN 1 (SBP1)	selenium-binding protein 1;(source:Araport11)
Fm_contig_5288	AT3G07060	2.11469	EMBRYO DEFECTIVE 1974 (emb1974)	NHL domain-containing protein;(source:Araport11)
Fm_contig_21804	AT3G05900	2.11278		neurofilament protein-like protein;(source:Araport11)
Fm_contig_24513	AT5G41761	2.1043		hypothetical protein;(source:Araport11)
Fm_contig_21748	AT1G53670	2.09181	METHIONINE SULFOXIDE REDUCTASE B 1 (MSRB1)	methionine sulfoxide reductase B 1;(source:Araport11)
Fm_contig_4056	AT5G62190	2.07053	(PRH75)	DEAD/DEAH box RNA helicase PRH75
Fm_contig_6140	AT3G57540	2.06595	REMORIN GROUP 4 1 (REM4.1)	Remorin family protein;(source:Araport11)
Fm_contig_2719	AT4G31290	2.04938	GAMMA-GLUTAMYL CYCLOTRANSFERASE 2;2 (GGCT2;2)	ChaC-like family protein;(source:Araport11)
Fm_contig_6222	AT2G03340	2.02981	WRKY DNA-BINDING PROTEIN 3 (WRKY3)	Encodes WRKY DNA-binding protein 3 (WRKY3).
Fm_contig_13694	AT4G25420	-2.02842	GIBBERELLIN 20 OXIDASE 1 (GA20OX1)	Encodes gibberellin 20-oxidase that is involved in the later steps of the gibberellin biosynthetic pathway. Regulated by a circadian clock. Weak expression response to far red light.
Fm_contig_36535	AT4G01037	-2.0456	WHAT'S THIS FACTOR? (WTF1)	Ubiquitin carboxyl-terminal hydrolase family protein;(source:Araport11)
Fm_contig_5045	AT1G61800	-2.05864	GLUCOSE-6-PHOSPHATE/PHOSPHATE TRANSLOCATOR 2 (GPT2)	glucose6-Phosphate/phosphate transporter 2. Expression is upregulated in the shoot of cax1/cax3 mutant. The mRNA is cell-to-cell mobile.
Fm_contig_58297	AT2G21130	-2.13984		Cyclophilin-like peptidyl-prolyl cis-trans isomerase family protein;(source:Araport11)
Fm_contig_29688	AT5G13280	-2.1514	ASPARTATE KINASE 1 (AK-LYS1)	Asp kinase inhibited by Lys and S-adenosylmethionine. Contains regulatory domains that belong to the ACT domain family, which allow binding to a extreme variety of ligands. Can function as a monomer or as a dimer with acetohydroxyacid synthase (HSDH).
Fm_contig_38056	AT5G66540	-2.15394		U3 small nucleolar ribonucleoprotein;(source:Araport11)
Fm_contig_2317	AT5G55610	-2.16012		isopentenyl-diphosphate delta-isomerase;(source:Araport11)
Fm_contig_1473	AT1G68990	-2.17336	MALE GAMETOPHYTE DEFECTIVE 3 (MGP3)	MGP3 (male gametophyte-defective 3) belongs to a small family of nuclear-encoded Phage type RNA polymerases (RPOTs) involved in the transcription of mitochondrial genes in Arabidopsis thaliana. Mutation in MGP 3 significantly retarded pollen tube growth and caused defective embryo development.
Fm_contig_26253	AT3G23940	-2.18312	DIHYDROXYACID DEHYDRATASE (DHAD)	Encodes a member of the dihydroxyacid dehydrates family of proteins that encode enzymes involved in branched chain amino acid biosynthesis. Loss of function mutations have significantly reduced transmission and fertility due to defects in male and female gametophyte development and embryo lethality. Mutants have increased sensitivity to abiotic stressors which may be partially compensated by addi…
Fm_contig_6875	AT4G23030	-2.18817		MATE efflux family protein;(source:Araport11)
Fm_contig_29565	AT3G06530	-2.19657		ARM repeat superfamily protein;(source:Araport11)
Fm_contig_29464	AT3G26310	-2.20071	"CYTOCHROME P450, FAMILY 71, SUBFAMILY B, POLYPEPTIDE 35" (CYP71B35)	putative cytochrome P450
Fm_contig_30527	AT5G51460	-2.20786	(ATTPPA)	homologous to the C-terminal part of microbial trehalose-6-phosphate phosphatases
Fm_contig_51103	ATCG00720	-2.21015	PHOTOSYNTHETIC ELECTRON TRANSFER B (PETB)	Encodes the cytochrome b(6) subunit of the cytochrome b6f complex.
Fm_contig_48565	AT5G62720	-2.21713		Integral membrane HPP family protein;(source:Araport11)
Fm_contig_8070	AT5G24650	-2.22004	HYPOTHETICAL PROTEIN 30-2 (HP30-2)	HP30/Tric1 is a component of the mitochondrial protein translocation complex and is involved in tRNA transport along with HP30-2/Tric2.It interacts with several members of the TOM complex such as TOM40 and this interaction is mediated by the SAM domain.
Fm_contig_12099	AT5G52640	-2.22303	HEAT SHOCK PROTEIN 90.1 (HSP90.1)	Encodes a cytosolic heat shock protein AtHSP90.1. AtHSP90.1 interacts with disease resistance signaling components SGT1b and RAR1 and is required for RPS2-mediated resistance. The mRNA is cell-to-cell mobile.
Fm_contig_43749	AT1G10490	-2.23387		GNAT acetyltransferase (DUF699);(source:Araport11)
Fm_contig_26714	AT3G16340	-2.23451	ATP-BINDING CASSETTE G29 (ABCG29)	Encodes a p-coumaryl alcohol exporter involved in lignin biosynthesis.
Fm_contig_13251	AT3G11964	-2.2474	RIBOSOMAL RNA PROCESSING 5 (RRP5)	Encodes a nucleolar protein that is a ribosome biogenesis co-factor. Mutants display aberrant RNA processing and female gametophyte development.
Fm_contig_1495	AT1G15520	-2.24898	ATP-BINDING CASSETTE G40 (ABCG40)	ABC transporter family involved in ABA transport and resistance to lead. Localizes to plasma membrane. Upregulated by lead. Expressed in leaves, flowers, stomata and roots.
Fm_contig_26020	AT2G42490	-2.27082	COPPER AMINE OXIDASE ZETA (CUAOζ-ZETA)	Peroxisome-localized copper amine oxidase involved in lateral root formation.
Fm_contig_32707	AT3G16260	-2.2714	TRNASE Z4 (TRZ4)	Encodes a tRNase Z. The mRNA is cell-to-cell mobile.
Fm_contig_33548	AT1G74320	-2.27768	CHOLINE/ETHANOLAMINE KINASE 2 (CEK2)	encodes a choline kinase, whose expression is induced by high salt and mannitol.
Fm_contig_54	ATCG00350	-2.27888	(PSAA)	Encodes psaA protein comprising the reaction center for photosystem I along with psaB protein; hydrophobic protein encoded by the chloroplast genome.
Fm_contig_14505	AT3G48990	-2.27991	ACYL-ACTIVATING ENZYME 3 (AAE3)	Encodes an oxalyl-CoA synthetase and is required for oxalate degradation, for normal seed development, and for defense against an oxalate-producing fungal pathogen.
Fm_contig_20266	AT3G21760	-2.28033	HYPOSTATIN RESISTANCE 1 (HYR1)	Encodes HYR1, a UDP glycosyltransferase (UGT). HYR1 glucosylates hypostatin, an inhibitor of cell expansion in vivo to form a bioactive glucoside.
Fm_contig_7829	AT4G36580	-2.28901		AAA-type ATPase family protein;(source:Araport11)
Fm_contig_17045	AT1G63940	-2.29187	MONODEHYDROASCORBATE REDUCTASE 6 (MDAR6)	monodehydroascorbate reductase 6;(source:Araport11)
Fm_contig_38687	AT1G29320	-2.29889		Transducin/WD40 repeat-like superfamily protein;(source:Araport11)
Fm_contig_10586	AT2G29500	-2.30633		HSP20-like chaperones superfamily protein;(source:Araport11)
Fm_contig_49862	AT2G31240	-2.32842		Tetratricopeptide repeat (TPR)-like superfamily protein;(source:Araport11)
Fm_contig_7678	AT5G58630	-2.33805	TON1 RECRUITING MOTIF 31 (TRM31)	hypothetical protein;(source:Araport11)
Fm_contig_40591	AT4G21585	-2.34466	ENDONUCLEASE 4 (ENDO4)	Encodes a putative endonuclease but no demonstrable endonuclease activity, either towards single stranded DNA or mismatches, has been seen in vitro.
Fm_contig_13337	AT1G69850	-2.35298	NRT1/ PTR FAMILY 4.6 (NPF4.6)	Encodes an inducible component of low-affinity nitrate uptake. mRNA found primarily in root hairs and the epidermis of roots. It also acts as an ABA importer at the site of ABA biosynthesis and is important for the regulation of stomatal aperture in inflorescence stems.
Fm_contig_19708	AT3G51860	-2.3594	CATION EXCHANGER 3 (CAX3)	cation exchanger 3;(source:Araport11)
Fm_contig_14925	AT3G44750	-2.36164	HISTONE DEACETYLASE 3 (HDA3)	Encodes a histone deacetylase. Controls the development of adaxial/abaxial leaf polarity. Two lines with RNAi-directed against this gene show reduced Agrobacterium-mediated DNA transformation of the roots.
Fm_contig_47316	AT5G14580	-2.36868		polyribonucleotide nucleotidyltransferase;(source:Araport11)
Fm_contig_15562	AT1G78930	-2.37138		Mitochondrial transcription termination factor family protein;(source:Araport11)
Fm_contig_19279	AT2G31210	-2.38781	BASIC HELIX LOOP HELIX PROTEIN 91 (BHLH091)	Encodes a bHLH transcription factor that together with bHLH089 and bHLH010 is important for the normal transcriptome of the developing Arabidopsis anther, possibly by forming a feed-forward loop with DYT1.
Fm_contig_8535	AT4G12010	-2.39239	DOMINANT SUPRESSOR OF CAMTA3 NUMBER 1 (DSC1)	Leucine-rich repeat domain (NLR) receptor. Dominant negative alleles suppress catma3 autoimmunity.
Fm_contig_30642	AT3G13080	-2.3979	ATP-BINDING CASSETTE C3 (ABCC3)	encodes an ATP-dependent MRP-like ABC transporter able to transport glutathione-conjugates as well as chlorophyll catabolites. The expression of this gene is upregulated by herbicide safeners such as benoxacor and fenclorim.
Fm_contig_49708	AT1G55890	-2.40468		Tetratricopeptide repeat (TPR)-like superfamily protein;(source:Araport11)
Fm_contig_35811	AT5G64250	-2.41856		Aldolase-type TIM barrel family protein;(source:Araport11)
Fm_contig_56203	ATCG00710	-2.43528	PHOTOSYSTEM II REACTION CENTER PROTEIN H (PSBH)	Encodes a 8 kD phosphoprotein that is a component of the photosystem II oxygen evolving core. Its exact molecular function has not been determined but it may play a role in mediating electron transfer between the secondary quinone acceptors, QA and QB, associated with the acceptor side of PSII.
Fm_contig_24009	AT4G19230	-2.45251	"CYTOCHROME P450, FAMILY 707, SUBFAMILY A, POLYPEPTIDE 1" (CYP707A1)	Encodes a protein with ABA 8'-hydroxylase activity, involved in ABA catabolism. Member of the CYP707A gene family. CYP707A1 appears to play an important role in determining the ABA levels in dry seeds. Gene involved in postgermination growth. Overexpression of CYP707A1 leads to a decrease in ABA levels and a reduction in after-ripening period to break dormancy.
Fm_contig_43625	AT3G47780	-2.45251	ATP-BINDING CASSETTE A7 (ABCA7)	member of ATH subfamily The mRNA is cell-to-cell mobile.
Fm_contig_21689	AT4G07960	-2.45251	CELLULOSE-SYNTHASE-LIKE C12 (CSLC12)	encodes a gene similar to cellulose synthase
Fm_contig_48104	AT2G23680	-2.46264		Cold acclimation protein WCOR413 family;(source:Araport11)
Fm_contig_33871	AT5G14760	-2.46659	L-ASPARTATE OXIDASE (AO)	At5g14760 encodes for L-aspartate oxidase involved in the early steps of NAD biosynthesis. In contrary to the EC 1.4.3.16 (l-aspartate oxidase - deaminating) the enzyme catalyzes the reaction L-aspartate + O2 = iminoaspartate (alpha-iminosuccinate) + H2O2
Fm_contig_22650	AT1G68750	-2.46687	PHOSPHOENOLPYRUVATE CARBOXYLASE 4 (PPC4)	Encodes one of four Arabidopsis phosphoenolpyruvate (PEP) carboxylase proteins. But, it is more similar to bacterial PEP carboxylase than plant PEP carboxylase. Efforts to express this enzyme and to demonstrate its enzymatic activity in E.coli failed.
Fm_contig_30992	AT1G74260	-2.47214	PURINE BIOSYNTHESIS 4 (PUR4)	Encodes formylglycinamidine ribonucleotide synthase an enzyme involved in de novo purine biosynthesis. PUR4 is localizes to the chloroplast and mitochondria. Loss of PUR4 function affects male but not female gametophyte development.
Fm_contig_31235	AT5G09590	-2.47285	MITOCHONDRIAL HSO70 2 (MTHSC70-2)	heat shock protein 70 (Hsc70-5); nuclear
Fm_contig_48655	AT4G25434	-2.47597	NUDIX HYDROLASE HOMOLOG 10 (NUDT10)	nudix hydrolase homolog 10;(source:Araport11)
Fm_contig_53522	AT2G44180	-2.48399	METHIONINE AMINOPEPTIDASE 2A (MAP2A)	Encodes a MAP2 like methionine aminopeptidase. In MAP1A mutant background plants show an increased sensitivity to fumagillin resulting in defects in development. Phenotype is similar to RNAi lines which knock out all MAP2/MAP1 loci.
Fm_contig_48319	AT5G58040	-2.48814	HOMOLOG OF YEAST FIP1 [V] (FIP1[V])	Encodes a subunit of the polyadenylation apparatus that interacts with and stimulates the activity of poly(A) polymerase. Additionally , it interacts with several polyadenylation factor subunits and is an RNA-binding protein. It is suggested that this protein coordinates a number of polyadenylation factor subunits with PAP and with RNA. The mRNA is cell-to-cell mobile.
Fm_contig_16746	AT1G61560	-2.48999	MILDEW RESISTANCE LOCUS O 6 (MLO6)	A member of a large family of seven-transmembrane domain proteins specific to plants, homologs of the barley mildew resistance locus o (MLO) protein. The Arabidopsis genome contains 15 genes encoding MLO proteins, with localization in plasma membrane. Phylogenetic analysis revealed four clades of closely-related AtMLO genes. ATMLO6 belongs to the clade IV, with AtMLO2, AtMLO3 and AtMLO12. The gen…
Fm_contig_40943	AT5G55200	-2.52042	MITOCHONDRIAL GRPE 1 (MGE1)	Co-chaperone GrpE family protein;(source:Araport11)
Fm_contig_6583	AT5G25930	-2.52177		kinase family with leucine-rich repeat domain-containing protein;(source:Araport11)
Fm_contig_42496	AT3G13860	-2.533	HEAT SHOCK PROTEIN 60-3A (HSP60-3A)	heat shock protein 60-3A;(source:Araport11)
Fm_contig_36706	AT3G15460	-2.53343	ARABIDOPSIS HOMOLOGUE OF YEAST BRX1 1 (ATBRX1-1)	Encodes one of two Arabidopsis orthologs of yeast BRX1, a protein involved in maturation of the large ribosomal subunit. The proteins are mainly localized in nucleolus. Mutant plants are affected in pre-rRNA processing.
Fm_contig_43776	AT3G51895	-2.5379	SULFATE TRANSPORTER 3;1 (SULTR3;1)	Encodes a chloroplast-localized sulfate transporter.
Fm_contig_44299	AT4G23180	-2.54562	CYSTEINE-RICH RLK (RECEPTOR-LIKE PROTEIN KINASE) 10 (CRK10)	Encodes a receptor-like protein kinase. Naming convention from Chen et al 2003 (PMID 14756307) The mRNA is cell-to-cell mobile.
Fm_contig_19579	AT3G21790	-2.56294		UDP-Glycosyltransferase superfamily protein;(source:Araport11)
Fm_contig_16938	AT4G34135	-2.56799	UDP-GLUCOSYLTRANSFERASE 73B2 (UGT73B2)	The At4g34135 gene encodes a flavonol 7-O-glucosyltransferase (EC 2.4.1.237) that glucosylates also with a 20 fold lower activity flavonols (kaempferol and quercetin) at the 3-O-position.
Fm_contig_45952	AT5G20230	-2.5822	BLUE-COPPER-BINDING PROTEIN (BCB)	Encodes a Al-stress-induced gene. Along with TCF, it promotes lignin biosynthesis in response to cold stress. The mRNA is cell-to-cell mobile.
Fm_contig_580	ATCG00680	-2.58645	PHOTOSYSTEM II REACTION CENTER PROTEIN B (PSBB)	encodes for CP47, subunit of the photosystem II reaction center.
Fm_contig_29954	AT1G34300	-2.58716		lectin protein kinase family protein;(source:Araport11)
Fm_contig_55554	AT1G15410	-2.60138		aspartate-glutamate racemase family;(source:Araport11)
Fm_contig_50168	AT1G75670	-2.6169		DNA-directed RNA polymerase;(source:Araport11)
Fm_contig_44717	AT1G06620	-2.62515		encodes a protein whose sequence is similar to a 2-oxoglutarate-dependent dioxygenase The mRNA is cell-to-cell mobile.
Fm_contig_59287	AT4G15270	-2.62701		glucosyltransferase-like protein;(source:Araport11)
Fm_contig_15235	AT4G22030	-2.63222		F-box protein with a domain protein;(source:Araport11)
Fm_contig_29204	ATMG00860	-2.63787	(ORF158)	DNA/RNA polymerases superfamily protein;(source:Araport11)
Fm_contig_24325	AT1G22930	-2.63893		T-complex protein 11;(source:Araport11)
Fm_contig_23532	AT4G21390	-2.64234	(B120)	S-locus lectin protein kinase family protein;(source:Araport11)
Fm_contig_51565	AT1G62300	-2.64284	(WRKY6)	Encodes a transcription factor WRKY6. Regulates Phosphate1 (Pho1) expression in response to low phosphate (Pi) stress.
Fm_contig_7475	AT5G54770	-2.64744	(THI1)	Encodes a thiamine biosynthetic gene that has a dual function in thiamine biosynthesis and mitochondrial DNA damage tolerance. It appears to be involved in producing the thiazole portion of thiamine (vitamin B1). A crystal structure of the protein reveals that it forms a 2-ring homo-octamer. The mRNA is cell-to-cell mobile.
Fm_contig_6289	AT5G02100	-2.66904	UNFERTILIZED EMBRYO SAC 18 (UNE18)	Encodes a protein that binds to beta-sitosterol and localizes to the ER. The WFDE motif in ORP3a appears to be important for a direct interaction with PVA12 [Plant VAMP-Associated protein 12]. Mutation of this motif causes ORP3a to relocalize to the Golgi and cytosol. The interaction between PVA12 and ORP3a does not appear to be sterol-dependent.
Fm_contig_44637	AT3G07770	-2.67621	HEAT SHOCK PROTEIN 89.1 (Hsp89.1)	HEAT SHOCK PROTEIN 89.1;(source:Araport11)
Fm_contig_31568	AT1G30510	-2.69713	ROOT FNR 2 (RFNR2)	Encodes a root-type ferredoxin:NADP(H) oxidoreductase.
Fm_contig_18371	AT1G25390	-2.70213	LEAF RUST 10 DISEASE-RESISTANCE LOCUS RECEPTOR- LIKE PROTEIN KINASE-LIKE 4 (LRK10L4)	Protein kinase superfamily protein;(source:Araport11)
Fm_contig_4954	AT5G26040	-2.70846	HISTONE DEACETYLASE 2 (HDA2)	Class III RPD3 type protein. Encodes HDA2, a member of the histone deacetylase family proteins.
Fm_contig_35555	AT1G55920	-2.7119	SERINE ACETYLTRANSFERASE 2;1 (SERAT2;1)	Encodes a chloroplast/cytosol localized serine O-acetyltransferase involved in sulfur assimilation and cysteine biosynthesis. Expressed in the vascular system. The mRNA is cell-to-cell mobile.
Fm_contig_6279	AT5G59420	-2.7217	OSBP(OXYSTEROL BINDING PROTEIN)-RELATED PROTEIN 3C (ORP3C)	OSBP(oxysterol binding protein)-related protein 3C;(source:Araport11)
Fm_contig_23537	AT3G04710	-2.72381	TETRATRICOPEPTIDE REPEAT 10 (TPR10)	Encodes one of the 36 carboxylate clamp (CC)-tetratricopeptide repeat (TPR) proteins (Prasad 2010, Pubmed ID: 20856808) with potential to interact with Hsp90/Hsp70 as co-chaperones.
Fm_contig_37565	AT1G73805	-2.73441	SAR DEFICIENT 1 (SARD1)	Encodes SAR Deficient 1 (SARD1), a key regulator for ICS1 (Isochorismate Synthase 1) induction and salicylic acid (SA) synthesis.
Fm_contig_31391	AT4G29510	-2.73545	ARGININE METHYLTRANSFERASE 11 (PRMT11)	Has arginine N-methyltransferase activity. Modifies AtMBD7.
Fm_contig_19231	AT1G58360	-2.74428	AMINO ACID PERMEASE 1 (AAP1)	Encodes AAP1 (amino acid permease 1), a neutral amino acid transporter expressed in seeds. Functions in amino acid uptake into embryos. The transporter also functions in acquisition of glutamate and neutral amino acids by the root.
Fm_contig_19295	AT5G08610	-2.74797	PIGMENT DEFECTIVE 340 (PDE340)	P-loop containing nucleoside triphosphate hydrolases superfamily protein;(source:Araport11)
Fm_contig_58302	AT2G22540	-2.7519	SHORT VEGETATIVE PHASE (SVP)	Encodes a nuclear protein that acts as a floral repressor and that functions within the thermosensory pathway. SVP represses FT expression via direct binding to the vCArG III motif in the FT promoter.
Fm_contig_44282	AT2G47000	-2.75507	ATP-BINDING CASSETTE B4 (ABCB4)	Encodes an auxin efflux transmembrane transporter that is a member of the multidrug resistance P-glycoprotein (MDR/PGP) subfamily of ABC transporters. Functions in the basipetal redirection of auxin from the root tip. Exhibits apolar plasma membrane localization in the root cap and polar localization in tissues above and is involved in root hair elongation.
Fm_contig_51077	AT3G23330	-2.76909		Tetratricopeptide repeat (TPR)-like superfamily protein;(source:Araport11)
Fm_contig_22	AT4G39240	-2.77444		Galactose oxidase/kelch repeat superfamily protein;(source:Araport11)
Fm_contig_53973	AT5G13980	-2.78299		Glycosyl hydrolase family 38 protein;(source:Araport11)
Fm_contig_13792	AT1G06760	-2.79647	HISTONE 1.1 (H1.1)	winged-helix DNA-binding transcription factor family protein;(source:Araport11)
Fm_contig_49628	AT5G61820	-2.79829		stress up-regulated Nod 19 protein;(source:Araport11)
Fm_contig_16901	AT2G15480	-2.79882	UDP-GLUCOSYL TRANSFERASE 73B5 (UGT73B5)	UDP-glucosyl transferase 73B5;(source:Araport11)
Fm_contig_8058	AT1G53460	-2.80044		craniofacial development protein;(source:Araport11)
Fm_contig_4127	AT2G01290	-2.80348	RIBOSE-5-PHOSPHATE ISOMERASE 2 (RPI2)	Cytosolic ribose-5-phosphate isomerase. Knockout mutation causes chloroplast dysfunction, late flowering and premature cell death.
Fm_contig_8521	AT4G19510	-2.8045		Disease resistance protein (TIR-NBS-LRR class);(source:Araport11)
Fm_contig_1064	ATCG00490	-2.81106	(RBCL)	large subunit of RUBISCO. Protein is tyrosine-phosphorylated and its phosphorylation state is modulated in response to ABA in Arabidopsis thaliana seeds.
Fm_contig_18501	AT5G16750	-2.81241	TORMOZEMBRYO DEFECTIVE (TOZ)	Encodes a nucleolar localized WD-40 repeat protein that is preferentially expressed in dividing cells and is required for regulated division planes and embryo development.
Fm_contig_41462	AT5G59520	-2.83718	ZRT/IRT-LIKE PROTEIN 2 (ZIP2)	encodes a metal ion transporter whose expression is regulated by copper.
Fm_contig_38153	AT4G15420	-2.85833		Ubiquitin fusion degradation UFD1 family protein;(source:Araport11)
Fm_contig_16988	AT5G13700	-2.86755	POLYAMINE OXIDASE 1 (PAO1)	Encodes a protein with polyamine oxidase activity. The mRNA of this gene is only expressed in very low amounts in the organs where it was detected (light-grown plants).
Fm_contig_48610	AT1G63250	-2.87572		DEA(D/H)-box RNA helicase family protein;(source:Araport11)
Fm_contig_50607	AT5G09840	-2.88315	MITOCHONDRIAL NUCLEASE2 (MNU2)	Putative endonuclease or glycosyl hydrolase;(source:Araport11)
Fm_contig_24653	AT2G15620	-2.88474	NITRITE REDUCTASE 1 (NIR1)	Involved in the second step of nitrate assimilation. Its expression is induced by nitrate. The mRNA is cell-to-cell mobile.
Fm_contig_194	AT3G46790	-2.89858	CHLORORESPIRATORY REDUCTION 2 (CRR2)	Encodes a member of a PCMP (plant combinatorial and modular protein) family (PCMP-H subfamily) with 9 pentatricopeptide (PPR) repeats. The protein is involved the intergenic processing of chloroplast RNA between rps7 and ndhB, which is essential for ndhB translation.
Fm_contig_47988	AT3G11945	-2.90623	HOMOGENTISATE PRENYLTRANSFERASE (HST)	Encodes a protein involved in plastoquinone-9 biosynthesis. The enzyme possesses homogentisate prenyltransferase activity and was shown to use solanesyl diphosphate, farnesyl diphosphate and geranylgeranyldiphosphate as prenyl donors, but not phytyldiphosphate. This gene At3g11945 derives from a split of At3g11950, publications Tian et al (2007) and Sadre et al (2006) refer to this gene as At3g11…
Fm_contig_38241	AT2G32940	-2.91964	ARGONAUTE 6 (AGO6)	Encodes a nuclear localized 879-amino-acid protein that contains conserved PAZ and PIWI domains that is important for the accumulation of specific heterochromatin-related siRNAs, and for DNA methylation and transcriptional gene silencing.
Fm_contig_39532	AT2G25000	-2.92983	WRKY DNA-BINDING PROTEIN 60 (WRKY60)	Pathogen-induced transcription factor. Forms protein complexes with itself and with WRKY40. Coexpression with WRKY18 or WRKY40 made plants more susceptible to both P. syringae and B. cinerea. WRKY18, WRKY40, and WRKY60 have partially redundant roles in response to the hemibiotrophic bacterial pathogen Pseudomonas syringae and the necrotrophic fungal pathogen Botrytis cinerea, with WRKY18 playing …
Fm_contig_44464	AT1G50460	-2.93794	HEXOKINASE-LIKE 1 (HKL1)	Involved in glucose-ethylene crosstalk.
Fm_contig_10483	AT5G63950	-2.94576	CHROMATIN REMODELING 24 (CHR24)	chromatin remodeling 24;(source:Araport11)
Fm_contig_32949	AT5G63810	-2.97334	BETA-GALACTOSIDASE 10 (BGAL10)	member of Glycoside Hydrolase Family 35
Fm_contig_67	ATCG01250	-2.9987	(NDHB.2)	NADH dehydrogenase ND2
Fm_contig_39708	AT4G24160	-3.00141		Encodes a soluble lysophosphatidic acid acyltransferase with additional triacylglycerol lipase and phosphatidylcholine hydrolyzing enzymatic activities. Plays a pivotal role in maintaining the lipid homeostasis by regulating both phospholipid and neutral lipid levels.
Fm_contig_40822	AT5G60900	-3.00505	RECEPTOR-LIKE PROTEIN KINASE 1 (RLK1)	Encodes a receptor-like protein kinase.
Fm_contig_7396	AT3G03050	-3.01713	CELLULOSE SYNTHASE-LIKE D3 (CSLD3)	encodes a cellulose synthase like protein. mutations initiate root hairs that rupture at their tip soon after initiation. is required for the synthesis of a noncellulosic wall polysaccharide.
Fm_contig_35838	AT3G11810	-3.03747		transmembrane protein;(source:Araport11)
Fm_contig_29687	AT3G02020	-3.03747	ASPARTATE KINASE 3 (AK3)	encodes a monofunctional aspartate kinase
Fm_contig_51452	AT1G76390	-3.04574	PLANT U-BOX 43 (PUB43)	ARM repeat superfamily protein;(source:Araport11)
Fm_contig_47309	AT3G13800	-3.05243		Metallo-hydrolase/oxidoreductase superfamily protein;(source:Araport11)
Fm_contig_52650	AT2G20710	-3.06132		Tetratricopeptide repeat (TPR)-like superfamily protein;(source:Araport11)
Fm_contig_26691	AT3G19360	-3.06918		Zinc finger (CCCH-type) family protein;(source:Araport11)
Fm_contig_44248	AT2G40130	-3.07064	SMAX1-LIKE 8 (SMXL8)	Encodes a member of an eight-gene family (SMAX1 and SMAX1-like) that has weak similarity to AtHSP101, a ClpB chaperonin required for thermotolerance.
Fm_contig_43333	AT3G21540	-3.074		transducin family protein / WD-40 repeat family protein;(source:Araport11)
Fm_contig_50964	AT5G42830	-3.074		HXXXD-type acyl-transferase family protein;(source:Araport11)
Fm_contig_2093	AT2G29420	-3.08054	GLUTATHIONE S-TRANSFERASE TAU 7 (GSTU7)	Encodes glutathione transferase belonging to the tau class of GSTs. Naming convention according to Wagner et al. (2002). Induced by Salicylic acid. Independent of NPR1 for their induction by salicylic acid.
Fm_contig_59481	AT3G19570	-3.08347	SNOWY COTYLEDON 3 (SCO3)	Encodes SCO3 (snowy cotyledon3), a member of a largely uncharacterized protein family unique to the plant kingdom. The sco3-1 mutation alters chloroplast morphology and development, reduces chlorophyll accumulation, impairs thylakoid formation and photosynthesis in seedlings, and results in photoinhibition under extreme CO(2) concentrations in mature leaves. SCO3 is targeted to the periphery of p…
Fm_contig_53923	AT5G42930	-3.08994		alpha/beta-Hydrolases superfamily protein;(source:Araport11)
Fm_contig_6876	AT5G52050	-3.08994	DETOXIFICATION EFFLUX CARRIER 50 (DTX50)	MATE efflux family protein;(source:Araport11)
Fm_contig_46774	AT5G56090	-3.10161	CYTOCHROME C OXIDASE 15 (COX15)	Encodes a homolog of COX15. Microarray analysis show a 3.2 fold increase in transcription after treatment with rotenone, an electron transport chain inhibitor.
Fm_contig_1413	AT1G51790	-3.11548		Leucine-rich repeat protein kinase family protein;(source:Araport11)
Fm_contig_30991	AT4G38880	-3.12236	GLN PHOSPHORIBOSYL PYROPHOSPHATE AMIDOTRANSFERASE 3 (ASE3)	GLN PHOSPHORIBOSYL PYROPHOSPHATE AMIDOTRANSFERASE 2
Fm_contig_48758	AT2G38940	-3.13604	PHOSPHATE TRANSPORTER 1;4 (PHT1;4)	Encodes Pht1;4, a member of the Pht1 family of phosphate transporters which include: Pht1;1/At5g43350, Pht1;2/At5g43370, Pht1;3/At5g43360, Pht1;4/At2g38940, Pht1;5/At2g32830, Pht1;6/At5g43340, Pht1;7/At3g54700, Pht1;8/At1g20860, Pht1;9/At1g76430 (Plant Journal 2002, 31:341). Expression is upregulated in the shoot of cax1/cax3 mutant and is responsive to phosphate (Pi) and not phosphite (Phi) in r…
Fm_contig_48333	AT3G66652	-3.14143		fip1 motif-containing protein;(source:Araport11)
Fm_contig_188	AT2G20900	-3.14457	DIACYLGLYCEROL KINASE 5 (DGK5)	diacylglycerol kinase 5;(source:Araport11)
Fm_contig_229	AT2G25530	-3.14767		AFG1-like ATPase family protein;(source:Araport11)
Fm_contig_45717	AT1G79500	-3.14933	3-DEOXY-D-MANNO-OCTULOSONATE 8-PHOSPHATE SYNTHASE, ATKDSA1, KDO8PS	Encodes a protein with 3-deoxy-8-phosphooctulonate synthase (KDOP synthase) activity which is involved in the biosynthesis of KDO, a component of cell wall rhamnogalacturonan II.
Fm_contig_16405	AT2G38470	-3.15048	WRKY DNA-BINDING PROTEIN 33 (WRKY33)	Member of the plant WRKY transcription factor family. Regulates the antagonistic relationship between defense pathways mediating responses to P. syringae and necrotrophic fungal pathogens. Located in nucleus. Involved in response to various abiotic stresses - especially salt stress.
Fm_contig_41120	AT3G51000	-3.15295		alpha/beta-Hydrolases superfamily protein;(source:Araport11)
Fm_contig_46339	AT1G71400	-3.15295	RECEPTOR LIKE PROTEIN 12 (RLP12)	Encodes a CLAVATA2 (CLV2)-related gene. Complements the clv2 mutant when expressed under the control of the CLV2 promoter. The mRNA is cell-to-cell mobile.
Fm_contig_22882	AT2G21710	-3.1609	EMBRYO DEFECTIVE 2219 (EMB2219)	Mitochondrial transcription termination factor family protein;(source:Araport11)
Fm_contig_12206	AT5G67500	-3.16735	VOLTAGE DEPENDENT ANION CHANNEL 2 (VDAC2)	Encodes a voltage-dependent anion channel (VDAC: AT3G01280/VDAC1, AT5G67500/VDAC2, AT5G15090/VDAC3, AT5G57490/VDAC4, AT5G15090/VDAC5). VDACs are reported to be porin-type, beta-barrel diffusion pores. They are prominently localized in the outer mitochondrial membrane and are involved in metabolite exchange between the organelle and the cytosol. The mRNA is cell-to-cell mobile.
Fm_contig_54243	AT5G19380	-3.17498	CRT (CHLOROQUINE-RESISTANCE TRANSPORTER)-LIKE TRANSPORTER 1 (CLT1)	Encodes one of the CRT-Like transporters (CLT1/AT5G19380, CLT2/AT4G24460, CLT3/AT5G12170). Required for glutathione homeostasis and stress responses. Mutants lacking these transporters are heavy metal-sensitive, glutathione(GSH)-deficient, and hypersensitive to Phytophthora infection.
Fm_contig_13	ATCG00270	-3.19308	PHOTOSYSTEM II REACTION CENTER PROTEIN D (PSBD)	PSII D2 protein
Fm_contig_42247	AT5G40850	-3.19876	UROPHORPHYRIN METHYLASE 1 (UPM1)	Encodes a urophorphyrin III methylase that catalyzes S-adenosyl-L-methionine-dependent transmethylation in a multistep process involving the formation of a covalently linked complex with S-adenosyl-L-methionine. The mRNA is cell-to-cell mobile.
Fm_contig_28692	AT3G55605	-3.21373		Mitochondrial glycoprotein family protein;(source:Araport11)
Fm_contig_18592	AT3G16030	-3.25987	CALLUS EXPRESSION OF RBCS 101 (CES101)	lectin protein kinase family protein;(source:Araport11)
Fm_contig_192	ATCG00020	-3.27356	PHOTOSYSTEM II REACTION CENTER PROTEIN A (PSBA)	Encodes chlorophyll binding protein D1, a part of the photosystem II reaction center core
Fm_contig_27529	AT1G01720	-3.28259	(ATAF1)	Belongs to a large family of putative transcriptional activators with NAC domain. Transcript level increases in response to wounding and abscisic acid. ATAF1 attentuates ABA signaling and sythesis. Mutants are hyposensitive to ABA. The mRNA is cell-to-cell mobile.
Fm_contig_44678	AT1G14810	-3.29303		encodes an aspartate semialdehyde dehydrogenase, which produces the branch point intermediate for lysine and threonine/methionine biosynthesis
Fm_contig_14043	AT1G49760	-3.29381	POLY(A) BINDING PROTEIN 8 (PAB8)	polyadenylate-binding protein, putative / PABP, putative, similar to poly(A)-binding protein GB:AAF66825 GI:7673359 from (Nicotiana tabacum). Highly and ubiquitously expressed. Member of the class II PABP family.
Fm_contig_56388	AT1G29710	-3.32698	DYW DOMAIN PROTEIN 4 (DYW4)	Tetratricopeptide repeat (TPR)-like superfamily protein;(source:Araport11)
Fm_contig_1152	AT4G08850	-3.32698	MDIS1-INTERACTING RECEPTOR LIKE KINASE2 (MIK2)	MIK1 encodes a receptor kinase that forms a complex with MDIS1/MIK2 and binds LURE1, the female pollen guidance chemi-attractant. MIK1 phosphorylates MDIS1 and is autophosphorylated.
Fm_contig_14554	AT3G60770	-3.33689		Ribosomal protein S13/S15;(source:Araport11)
Fm_contig_170	AT5G05560	-3.33862	EMBRYO DEFECTIVE 2771 (EMB2771)	Encodes a subunit of the Arabidopsis thaliana E3 ubiquitin ligase complex that plays a synergistic role with APC4 both in female gametogenesis and in embryogenesis.
Fm_contig_14089	AT2G45510	-3.3456	"CYTOCHROME P450, FAMILY 704, SUBFAMILY A, POLYPEPTIDE 2" (CYP704A2)	member of CYP704A
Fm_contig_12327	AT5G12020	-3.3535	17.6 KDA CLASS II HEAT SHOCK PROTEIN (HSP17.6II)	17.6 kDa class II heat shock protein;(source:Araport11)
Fm_contig_50916	AT5G16910	-3.3594	CELLULOSE-SYNTHASE LIKE D2 (CSLD2)	encodes a gene similar to cellulose synthase. Located in Golgi membranes. The mRNA is cell-to-cell mobile.
Fm_contig_59318	AT1G12570	-3.38062		Ortholog of maize IPE1 gene which is involved in pollen exine development.
Fm_contig_39861	AT5G51100	-3.38062	FE SUPEROXIDE DISMUTASE 2 (FSD2)	Fe superoxide dismutase whose mRNA levels are increased in response to exposure to UV-B.
Fm_contig_27597	AT4G02260	-3.38096	RELA/SPOT HOMOLOG 1 (RSH1)	Displays guanosine-3',5'-bis(diphosphate) 3'-diphosphatase activity but not guanosine-3',5'-bis(diphosphate) 3'-diphosphate synthase activity.
Fm_contig_34345	AT4G23150	-3.3854	CYSTEINE-RICH RLK (RECEPTOR-LIKE PROTEIN KINASE) 7 (CRK7)	Encodes a cysteine-rich receptor-like protein kinase.
Fm_contig_44697	AT5G51130	-3.39441		S-adenosyl-L-methionine-dependent methyltransferases superfamily protein;(source:Araport11)
Fm_contig_24	ATCG00280	-3.41988	PHOTOSYSTEM II REACTION CENTER PROTEIN C (PSBC)	chloroplast gene encoding a CP43 subunit of the photosystem II reaction center. promoter contains a blue-light responsive element.
Fm_contig_393	AT4G31800	-3.42214	WRKY DNA-BINDING PROTEIN 18 (WRKY18)	Pathogen-induced transcription factor. Binds W-box sequences in vitro. Forms protein complexes with itself and with WRKY40 and WRKY60. Constitutive expression of WRKY18 enhanced resistance to P. syringae, but its coexpression with WRKY40 or WRKY60 made plants more susceptible to both P. syringae and B. cinerea. WRKY18, WRKY40, and WRKY60 have partially redundant roles in response to the hemibiotr…
Fm_contig_29066	AT5G40010	-3.43741	AAA-ATPASE 1 (AATP1)	Encodes a mitochondrial ATPase involved in seed and silique development.
Fm_contig_42585	AT2G36220	-3.45251		hypothetical protein;(source:Araport11)
Fm_contig_21860	AT3G11010	-3.46581	RECEPTOR LIKE PROTEIN 34 (RLP34)	receptor like protein 34;(source:Araport11)
Fm_contig_23271	AT3G23990	-3.47488	HEAT SHOCK PROTEIN 60 (HSP60)	mitochondrial chaperonin HSP. assist in rapid assembly of the oligomeric protein structures in the mitochondria.
Fm_contig_53085	AT1G57770	-3.4803		FAD/NAD(P)-binding oxidoreductase family protein;(source:Araport11)
Fm_contig_10875	AT3G11420	-3.53998		beta-1,3-N-acetylglucosaminyltransferase lunatic protein, putative (DUF604);(source:Araport11)
Fm_contig_3305	AT2G40660	-3.55487		Nucleic acid-binding, OB-fold-like protein;(source:Araport11)
Fm_contig_55813	AT3G53590	-3.55879		LRR receptor-like Serine/Threonine-kinase;(source:Araport11)
Fm_contig_49806	AT4G36360	-3.56799	BETA-GALACTOSIDASE 3 (BGAL3)	putative beta-galactosidase (BGAL3 gene)
Fm_contig_52959	AT1G30490	-3.59935	PHAVOLUTA (PHV)	Dominant PHV mutations cause transformation of abaxial leaf fates into adaxial leaf fates. Has overlapping functions with PHABULOSA, REVOLUTA and CORONA/ATHB15 in patterning the apical portion of the embryo. Encodes a member of HD-Zip family which contains homeodomain-leucine zipper domains and domain similar to a mammalian sterol binding domain.
Fm_contig_44813	AT3G61510	-3.60863	ACC SYNTHASE 1 (ACS1)	Encodes a member of the 1-aminocyclopropane-1-carboxylate (ACC) synthase (S-adenosyl-L-methionine methylthioadenosine-lyase, EC 4.4.1.14) gene family. The gene is transcriptionally active but enzymatically inactive. The predicted amino-acid sequence of ACS1 is missing the highly conserved tripeptide, Thr-Asn-Pro (TNP), between Ile204 and Ser205. Introduction of TNP into ACS1 restores the ACS acti…
Fm_contig_39132	AT1G15670	-3.62515	KISS ME DEADLY 2 (KMD2)	Encodes a member of a family of F-box proteins, called the KISS ME DEADLY (KMD) family, that targets type-B ARR proteins for degradation and is involved in the negative regulation of the cytokinin response. Also named as KFB1, a member of a group of Kelch repeat F-box proteins that negatively regulate phenylpropanoid biosynthesis by targeting the phenypropanoid biosynthesis enzyme phenylalanine a…
Fm_contig_47777	AT1G56520	-3.67135		Disease resistance protein (TIR-NBS-LRR class) family;(source:Araport11)
Fm_contig_23005	AT3G54070	-3.68955		LOW protein: ankyrin repeat protein;(source:Araport11)
Fm_contig_35600	AT1G76690	-3.73361	12-OXOPHYTODIENOATE REDUCTASE 2 (OPR2)	Encodes one of the closely related 12-oxophytodienoic acid reductases. This enzyme is not expected to participate in jasmonic acid biosynthesis because during in vitro assays, it shows very little activity with the naturally occurring OPDA isomer. Shows activity towards 2,4,6-trinitrotoluene. Expressed predominately in root. Predicted to be a cytosolic protein.
Fm_contig_54933	AT4G13880	-3.74529	RECEPTOR LIKE PROTEIN 48 (RLP48)	receptor like protein 48;(source:Araport11)
Fm_contig_50753	AT5G59590	-3.77444	UDP-GLUCOSYL TRANSFERASE 76E2 (UGT76E2)	UDP-glucosyl transferase 76E2;(source:Araport11)
Fm_contig_51718	AT1G74590	-3.80301	GLUTATHIONE S-TRANSFERASE TAU 10 (GSTU10)	Encodes glutathione transferase belonging to the tau class of GSTs. Naming convention according to Wagner et al. (2002).
Fm_contig_45523	AT5G49480	-3.82024	CA2+-BINDING PROTEIN 1 (CP1)	AtCP1 encodes a novel Ca2+-binding protein, which shares sequence similarities with calmodulins. The expression of AtCP1 is induced by NaCl. The mRNA is cell-to-cell mobile.
Fm_contig_40050	AT3G42860	-3.82175		zinc knuckle (CCHC-type) family protein;(source:Araport11)
Fm_contig_10835	AT2G37670	-3.82507		Transducin/WD40 repeat-like superfamily protein;(source:Araport11)
Fm_contig_54047	AT5G12170	-3.83102	CRT (CHLOROQUINE-RESISTANCE TRANSPORTER)-LIKE TRANSPORTER 3 (CLT3)	Encodes one of the CRT-Like transporters (CLT1/AT5G19380, CLT2/AT4G24460, CLT3/AT5G12170). Required for glutathione homeostasis and stress responses. Mutants lacking these transporters are heavy metal-sensitive, glutathione(GSH)-deficient, and hypersensitive to Phytophthora infection. The mRNA is cell-to-cell mobile.
Fm_contig_55120	AT5G09410	-3.83102	ETHYLENE INDUCED CALMODULIN BINDING PROTEIN (EICBP.B)	calmodulin-binding protein, similar to another ethylene-upregulated calmodulin-binding protein ER1 GI:11612392 from (Nicotiana tabacum)
Fm_contig_47345	AT3G51630	-3.87572	WITH NO LYSINE (K) KINASE 5 (WNK5)	Encodes a member of the WNK family (9 members in all) of protein kinases, the structural design of which is clearly distinct from those of other known protein kinases, such as receptor-like kinases and mitogen-activated protein kinases.
Fm_contig_48113	AT5G13110	-3.89546	GLUCOSE-6-PHOSPHATE DEHYDROGENASE 2 (G6PD2)	Encodes a plastidic glucose-6-phosphate dehydrogenase that is sensitive to reduction by DTT and whose mRNA is most highly expressed in root.
Fm_contig_34296	AT4G29990	-3.90066		Leucine-rich repeat transmembrane protein kinase protein;(source:Araport11)
Fm_contig_50711	AT1G51890	-3.91194		Leucine-rich repeat protein kinase family protein;(source:Araport11)
Fm_contig_31462	AT5G67100	-3.93056	INCURVATA2 (ICU2)	Encodes the putative catalytic subunit of the DNA polymerase alpha. Interacts with genes involved in chromatin-mediated cellular memory. ICU2 genetically interacts with TERMINAL FLOWER2, the ortholog of HETEROCHROMATIN PROTEIN1 of animals and yeasts, and with the Polycomb group (PcG) gene CURLY LEAF. A number of regulatory genes were derepressed in the icu2-1 mutant, including genes associated wi…
Fm_contig_47277	AT2G37510	-3.95001		RNA-binding (RRM/RBD/RNP motifs) family protein;(source:Araport11)
Fm_contig_38669	AT2G23140	-3.97777	PLANT U-BOX 4 (PUB4)	PUB4 encodes a functional ubiquitin-protein ligase. The gene is expressed in most plant tissues and the protein localizes to the nucleus. PUB4 has been recovered as a second site suppressor from several different genetic screens and from these, it has been inferred to have roles in regulating root development, pollen tapetum development and ROS induced chloroplast degredation.
Fm_contig_4272	AT1G78280	-4		transferases, transferring glycosyl groups;(source:Araport11)
Fm_contig_50404	AT3G19010	-4.03747	2-OXOGLUTARATE OXYGENASE (2-OXOGLUTARATE OXYGENASE)	2-oxoglutarate (2OG) and Fe(II)-dependent oxygenase superfamily protein;(source:Araport11)
Fm_contig_39030	AT5G36110	-4.03747	CYTOCHROME P450, FAMILY 716, SUBFAMILY A, POLYPEPTIDE 1 (CYP716A1)	Encodes a member of the CYP716A subfamily of cytochrome P450 monooxygenases with triterpene oxidizing activity catalyzing C-28 hydroxylation of alpha-amyrin, beta-amyrin, and lupeol, producing uvaol, erythrodiol, and betulin, respectively. Additionally, it shows carboxylation activity for the C-28 position of alpha- and beta-amyrin.
Fm_contig_32609	AT3G26430	-4.06395		Encodes a functioning member of the GDS(L) lipase family with preference for long chain substrates that does not hydrolyze choline esters.
Fm_contig_48064	AT5G17270	-4.08478		Protein prenylyltransferase superfamily protein;(source:Araport11)
Fm_contig_53419	AT3G18100	-4.11548	MYB DOMAIN PROTEIN 4R1 (MYB4R1)	Member of the R2R3 transcription factor gene family.
Fm_contig_2616	AT5G49660	-4.13701	XYLEM INTERMIXED WITH PHLOEM 1 (XIP1)	The gene encodes receptorlike kinase (RLK). Involved in the maintenance organization of cell files or cell morphology in conductive elements. Functions as a receptor for CEP1 peptide. Mediates nitrate uptake signaling.
Fm_contig_32501	AT5G17680	-4.15295		disease resistance protein (TIR-NBS-LRR class);(source:Araport11)
Fm_contig_35573	AT1G76680	-4.16676	12-OXOPHYTODIENOATE REDUCTASE 1 (OPR1)	Encodes a member of an alpha/beta barrel fold family of FMN-containing oxidoreductases. One of the closely related 12-oxophytodienoic acid reductases. This enzyme is not expected to participate in jasmonic acid biosynthesis because during in vitro assays, it shows very little activity with the naturally occurring OPDA isomer. Shows activity towards 2,4,6-trinitrotoluene. Expressed predominately i…
Fm_contig_53060	AT1G80910	-4.1712	CALCIUM CAFFEINE ZINC SENSITIVITY 1B (CCZ1B)	vacuolar fusion CCZ1-like protein (DUF1712);(source:Araport11)
Fm_contig_718	AT4G14370	-4.18948		Disease resistance protein (TIR-NBS-LRR class) family;(source:Araport11)
Fm_contig_18425	AT3G51550	-4.19975	FERONIA (FER)	Encodes a synergid-expressed, plasma-membrane localized receptor-like kinase that accumulates asymetrically in the synergid membrnane at the filiform apparatus and mediates male-female gametophyte interactions during pollen tube reception. Also involved in powdery mildew infection. Mutants show faster root elongation under dim light, the protein is required for intracellular accumulation of AHA2 …
Fm_contig_52764	AT2G40930	-4.21628	UBIQUITIN-SPECIFIC PROTEASE 5 (UBP5)	Encodes ubiquitin-specific protease with nuclear localization signals that is likely to be involved in ubiquitin-mediated protein degradation.
Fm_contig_42523	AT3G55120	-4.25987	TRANSPARENT TESTA 5 (TT5)	Catalyzes the conversion of chalcones into flavanones. Required for the accumulation of purple anthocyanins in leaves and stems. Co-expressed with CHS.
Fm_contig_5957	AT1G14790	-4.29579	RNA-DEPENDENT RNA POLYMERASE 1 (RDR1)	Encodes RNA-dependent RNA polymerase. While not required for virus-induced post-transcriptional gene silencing (PTGS), it can promote turnover of viral RNAs in infected plants. Nomenclature according to Xie, et al. (2004). Involved in the production of Cucumber Mosaic Virus siRNAs.
Fm_contig_19920	AT3G18830	-4.31049	POLYOL/MONOSACCHARIDE TRANSPORTER 5 (PMT5)	This gene encodes a plasma membrane-localized polyol/cyclitol/monosaccharide-H+-symporter. The symporter is able to catalyze the energy-dependent membrane passage of a wide range of linear polyols (three to six carbon backbone), of cyclic polyols (myo-inositol), and of numerous monosaccharides, including pyranose ring-forming and furanose ring-forming hexoses and pentoses. This gene belongs to a …
Fm_contig_50890	AT1G75250	-4.31233	RAD-LIKE 6 (RL6)	RAD-like 6;(source:Araport11)
Fm_contig_18991	AT4G00100	-4.36993	RIBOSOMAL PROTEIN S13A (RPS13A)	Encodes a cytoplasmic ribosomal protein S13 homologue involved in early leaf development The mRNA is cell-to-cell mobile.
Fm_contig_58343	AT4G39330	-4.40671	CINNAMYL ALCOHOL DEHYDROGENASE 9 (CAD9)	cinnamyl alcohol dehydrogenase 9;(source:Araport11)
Fm_contig_41833	AT5G42800	-4.40671	DIHYDROFLAVONOL 4-REDUCTASE (DFR)	dihydroflavonol reductase. Catalyzes the conversion of dihydroquercetin to leucocyanidin in the biosynthesis of anthocyanins. Not expressed in roots (qRT-PCR). The mRNA is cell-to-cell mobile.
Fm_contig_10912	AT2G07706	-4.43109		hypothetical protein;(source:Araport11)
Fm_contig_59482	AT3G26690	-4.48147	NUDIX HYDROLASE HOMOLOG 13 (NUDX13)	Encodes AtNUDT13, a mitochondrial Nudix hydrolase specific for long-chain diadenosine polyphosphates.
Fm_contig_49337	AT1G78780	-4.48814		pathogenesis-related family protein;(source:Araport11)
Fm_contig_37278	AT1G34540	-4.5229	"CYTOCHROME P450, FAMILY 94, SUBFAMILY D, POLYPEPTIDE 1" (CYP94D1)	member of CYP94D
Fm_contig_50862	AT3G47000	-4.53051		Glycosyl hydrolase family protein;(source:Araport11)
Fm_contig_44394	AT1G20160	-4.53998	(ATSBT5.2)	Encodes two isoforms. One (SBT5.2(a) ) is a secreted, cell wall localized subtilisin-like serine protease that is involved in regulation of stomatal development. The second isoform (SBT5.2(b) is localized to endosomes.
Fm_contig_52745	AT1G07180	-4.62244	ALTERNATIVE NAD(P)H DEHYDROGENASE 1 (NDA1)	Internal NAD(P)H dehydrogenase in mitochondria. The predicted protein sequence has high homology with other designated NAD(P)H DHs from microorganisms; the capacity for matrix NAD(P)H oxidation via the rotenone-insensitive pathway is significantly reduced in the Atndi1 mutant plant line; the in vitro translation product of AtNDI1 is imported into isolated mitochondria and located on the inside of…
Fm_contig_57667	AT2G37980	-4.70044		O-fucosyltransferase family protein;(source:Araport11)
Fm_contig_37799	AT4G09760	-4.72553	CHOLINE/ETHANOLAMINE KINASE 3 (CEK3)	encodes a choline synthase whose gene expression is induced by high salt and mannitol.
Fm_contig_57858	AT1G70210	-4.72553	CYCLIN D1;1 (CYCD1;1)	Encodes a D-type cyclin that physically interacts with CDC2A. Its expression is upregulated early during germination.
Fm_contig_51955	AT5G22860	-4.77444		Serine carboxypeptidase S28 family protein;(source:Araport11)
Fm_contig_58374	AT4G36070	-4.81006	CALCIUM-DEPENDENT PROTEIN KINASE 18 (CPK18)	member of Calcium Dependent Protein Kinase
Fm_contig_51799	AT1G73880	-4.84483	UDP-GLUCOSYL TRANSFERASE 89B1 (UGT89B1)	UDP-glucosyl transferase 89B1;(source:Araport11)
Fm_contig_14646	AT1G66910	-4.85461		Protein kinase superfamily protein;(source:Araport11)
Fm_contig_49088	AT1G45616	-4.91194	RECEPTOR LIKE PROTEIN 6 (RLP6)	receptor like protein 6;(source:Araport11)
Fm_contig_46264	AT3G11080	-4.97607	RECEPTOR LIKE PROTEIN 35 (RLP35)	receptor like protein 35;(source:Araport11)
Fm_contig_35689	AT1G66920	-4.97607		Protein kinase superfamily protein;(source:Araport11)
Fm_contig_57410	AT1G75290	-5.06722		encodes a protein whose sequence is similar to an isoflavone reductase
Fm_contig_57871	AT2G24260	-5.25987	LJRHL1-LIKE 1 (LRL1)	Encodes a basic helix-loop-helix (bHLH) protein that regulates root hair and sperm cell development. One of the three Arabidopsis homologs of the Lotus japonicus ROOTHAIRLESS1 (LjRHL1) gene: At2g24260 (AtLRL1), At4g30980 (AtLRL2), and At5g58010 (AtLRL3).
Fm_contig_21898	AT3G05660	-5.25987	RECEPTOR LIKE PROTEIN 33 (RLP33)	receptor like protein 33;(source:Araport11)
Fm_contig_32201	AT1G21270	-5.31049	WALL-ASSOCIATED KINASE 2 (WAK2)	cytoplasmic serine/threonine protein kinase induced by salicylic acid. mutant plants exhibit a loss of cell expansion and dependence on sugars and salts for seedling growth, affecting the expression and activity of vacuolar invertase.
Fm_contig_53454	AT1G05560	-5.39111	UDP-GLUCOSYLTRANSFERASE 75B1 (UGT75B1)	A UDP-glucose transferase localized in the phragmoplast. It has been co-purified with the callose synthase complex and may transfer UDP-glucose from sucrose synthase to the callose synthase and thus help form a substrate channel for the synthesis of callose at the forming cell plate. Induced by salicylic acid. Independent of NPR1 for their induction by salicylic acid. UGT1 encodes a protein with …
Fm_contig_53282	AT2G21440	-5.45251		RNA-binding (RRM/RBD/RNP motifs) family protein;(source:Araport11)
Fm_contig_34182	AT3G47040	-5.70044		Glycosyl hydrolase family protein;(source:Araport11)
Fm_contig_51736	AT1G47890	-5.77444	RECEPTOR LIKE PROTEIN 7 (RLP7)	receptor like protein 7;(source:Araport11)
Fm_contig_57706	AT1G17910	-5.97607		Wall-associated kinase family protein;(source:Araport11)
Fm_contig_32067	AT1G07710	-6.12494		Ankyrin repeat family protein;(source:Araport11)
Fm_contig_52508	AT3G25810	-10.3684		Terpenoid cyclases/Protein prenyltransferases superfamily protein;(source:Araport11)
Fm_contig_37405	AT4G27290	-10.3701		S-locus lectin protein kinase family protein;(source:Araport11)
Fm_contig_58068	AT3G43740	-10.3701		Leucine-rich repeat (LRR) family protein;(source:Araport11)
Fm_contig_43219	AT2G26780	-10.3701		ARM repeat superfamily protein;(source:Araport11)
Fm_contig_45792	AT5G19840	-10.3701		2-oxoglutarate (2OG) and Fe(II)-dependent oxygenase superfamily protein;(source:Araport11)
Fm_contig_43463	AT5G55580	-10.3701	(MTERF9)	Encodes a mitochondrial transcription termination factor (mTERF) family protein. The gene product is targeted to the chloroplast and mutants are affected in chloroplast development. Mutants, named as twirt1 (twr-1), display altered root meristem function resulting in short roots. Mutation also affects shoot meristem function.
Fm_contig_57481	AT4G12020	-10.3701	(WRKY19)	Encodes a member of the A1 subgroup of the MEKK (MAPK/ERK kinase kinase) family. MEKK is another name for Mitogen-Activated Protein Kinase Kinase Kinase (MAPKKK or MAP3K). This subgroup has four members: At4g08500 (MEKK1, also known as ARAKIN, MAP3Kb1, MAPKKK8), At4g08480 (MEKK2, also known as MAP3Kb4, MAPKKK9), At4g08470 (MEKK3, also known as MAP3Kb3, MAPKKK10) and At4g12020 (MEKK4, also known a…
Fm_contig_57757	AT2G34690	-10.3701	ACCELERATED CELL DEATH 11 (ACD11)	Gene product transports the glycolipid precursor sphingosine between membranes in vitro. Mutant constitutively expresses defense-related genes that accompany the hypersensitive response normally triggered by avirulent pathogens. The mRNA is cell-to-cell mobile.
Fm_contig_49109	AT1G61140	-10.3701	EMBRYO SAC DEVELOPMENT ARREST 16 (EDA16)	SNF2 domain-containing protein / helicase domain-containing protein / zinc finger protein-like protein;(source:Araport11)
Fm_contig_52341	AT1G71010	-10.3701	FORMS APLOID AND BINUCLEATE CELLS 1C (FAB1C)	Encodes a protein that is predicted to act as a phosphatidylinositol-3P 5-kinase, but, because it lacks a FYVE domain, it is unlikely to be efficiently targeted to membranes containing the proposed phosphatidylinositol-3P substrate. Therefore, its molecular function remains unknown. The mRNA is cell-to-cell mobile.
Fm_contig_57682	AT1G53940	-10.3701	GDSL-MOTIF LIPASE 2 (GLIP2)	Encodes a lipase, has in vitro lipase activity with p-nitrophenyl acetate and p-nitrophenyl butyrate, gene expression induced by hormones, negatively regulates auxin signaling, involved in disease resistance
Fm_contig_58170	AT3G46330	-10.3701	MATERNAL EFFECT EMBRYO ARREST 39 (MEE39)	Leucine-rich repeat protein kinase family protein;(source:Araport11)
Fm_contig_58057	AT3G53260	-10.3701	PHENYLALANINE AMMONIA-LYASE 2 (PAL2)	Encodes phenylalanine lyase. Arabidopsis has four PALs: AT2G37040 (PAL1), AT3G53260 (PAL2), AT5G04230 (PAL3) and AT3G10340 (PAL4).
Fm_contig_35627	AT5G18480	-10.3701	PLANT GLYCOGENIN-LIKE STARCH INITIATION PROTEIN 6 (PGSIP6)	Encodes an IPC (inositol phosphorylceramide) glucuronosyltransferase. Defects in transmission via the pollen are evident but the defect in transmission through the male gametophyte is not due to improper pollen development or inability of pollen tubes to germinate and grow. Using a pollen specific complementation strategy to obtain homozygotes, loss of function results in constitutive hypersensit…
Fm_contig_27270	AT1G02660	-10.3701	PLASTID LIPASE2 (PLIP2)	PLIP2 is a glycerolipid A1 lipase with substrate preference for monogalactosyldiacylglycerol. Expression is induced by ABA.
Fm_contig_53283	AT4G21380	-10.3701	RECEPTOR KINASE 3 (RK3)	encodes a putative receptor-like serine/threonine protein kinases that is similar to Brassica self-incompatibility (S) locus. Expressed in root. Shoot expression limited to limited to the root-hypocotyl transition zone and at the base of lateral roots as well as in axillary buds, and pedicels.
Fm_contig_14964	AT2G33030	-10.3701	RECEPTOR LIKE PROTEIN 25 (RLP25)	receptor like protein 25;(source:Araport11)
Fm_contig_50118	AT3G49650	-10.54		P-loop containing nucleoside triphosphate hydrolases superfamily protein;(source:Araport11)
Fm_contig_29293	AT1G63640	-10.54		P-loop nucleoside triphosphate hydrolases superfamily protein with CH (Calponin Homology) domain-containing protein;(source:Araport11)
Fm_contig_10977	AT1G14030	-10.54	LYSINE METHYLTRANSFERASE (LSMT)-LIKE (LSMT-L)	Encodes a lysine methyltransferase whose main soluble physiological substrates are chloroplastic fructose 1,6-bisphosphate aldolases, FBA1, FBA2, and FBA3. Lysines near the C-terminal end of the target proteins are trimethylated.
Fm_contig_53199	AT3G25820	-10.5792	"TERPENE SYNTHASE-LIKE SEQUENCE-1,8-CINEOLE" (TPS-CIN)	Encodes the monoterpene 1,8-cineole synthase, atTPS-Cin. This polypeptide was also shown to synthesize other monoterpenes albeit in minor quantities. The same polypeptide is encoded at two different loci, the result of gene duplication: at3g25820 and at3g25830.
Fm_contig_18198	AT1G73050	-10.692		Glucose-methanol-choline (GMC) oxidoreductase family protein;(source:Araport11)
Fm_contig_25326	AT2G36780	-10.692		UDP-Glycosyltransferase superfamily protein;(source:Araport11)
Fm_contig_57505	AT3G18840	-10.692		LOW protein: PPR containing-like protein;(source:Araport11)
Fm_contig_50049	AT1G11340	-10.692		G-type lectin S-receptor-like Serine/Threonine-kinase;(source:Araport11)
Fm_contig_57382	AT5G48380	-10.692	BAK1-INTERACTING RECEPTOR-LIKE KINASE 1 (BIR1)	Encodes a BAK1-interacting receptor-like kinase named BIR1. Negatively regulates multiple plant resistance signaling pathways, one of which is the SOBIR1(AT2G31880)-dependent pathway.
Fm_contig_48535	AT3G03640	-10.692	BETA GLUCOSIDASE 25 (BGLU25)	Encodes beta-glucosidase (GLUC).
Fm_contig_58446	AT3G17850	-10.692	NCOMPLETE ROOT HAIR ELONGATION 1 (IREH1)	Protein kinase superfamily protein;(source:Araport11)
Fm_contig_32236	AT4G27190	-10.8295		NB-ARC domain-containing disease resistance protein;(source:Araport11)
Fm_contig_13121	AT1G75990	-10.8295		PAM domain (PCI/PINT associated module) protein;(source:Araport11)
Fm_contig_38314	AT1G21280	-10.8295		Copia-like polyprotein/retrotransposon;(source:Araport11)
Fm_contig_56476	AT3G44700	-10.8295		transmembrane protein;(source:Araport11)
Fm_contig_35971	AT1G78840	-10.8295		F-box/RNI-like/FBD-like domains-containing protein;(source:Araport11)
Fm_contig_7060	AT1G48720	-10.8295		Copia-like polyprotein/retrotransposon;(source:Araport11)
Fm_contig_40519	ATMG00300	-10.8295	(ORF145A)	Gag-Pol-related retrotransposon family protein;(source:Araport11)
Fm_contig_51564	AT4G04450	-10.8295	(WRKY42)	member of WRKY Transcription Factor; Group II-b
Fm_contig_48884	AT2G42910	-10.8295	PHOSPHORIBOSYL DIPHOSPHATE SYNTHASE 4 (PRS4)	Phosphoribosyltransferase family protein;(source:Araport11)
Fm_contig_44078	AT5G57580	-10.9551		Calmodulin-binding protein;(source:Araport11)
