# Supplementary material for: Transcriptome Profile of the Variegated Ficus microcarpa c.v. Milky Stripe Fig Leaf
Source: Int J Mol Sci. 2019 Mar 16;20(6):1338. doi: 10.3390/ijms20061338 (PMC6470861; doi:10.3390/ijms20061338)
Supplement: Supplementary file 1 [file ijms-20-01338-s001.zip › Table S3_Fold change between qPCR vs RNASeq.xlsx]

## Sheet: 工作表1
Table S4. Relation of Log2 fold change between QPCR and RNASeq
Gene	QPCR	RNAseq
nr1	-6.59926	-8.27385
rbcL	-3.96658	-2.81106
psbd	-3.92305	-3.19308
psbc	-3.77817	-3.41988
psbb	-2.92147	-2.58645
lhca3	-1.3369	0.307069
psbA	-1.02565	-3.27356
petA	-0.178577	-0.230732
ubc9	0.0323103	-0.77444
psab	1.09899	-1.60452
petB	1.16653	-2.21015
clh2	1.52461	4.63495
cbr	1.49408	2.43285
clh1	3.86326	4.72408
