# Supplementary material for: Transcriptome Profile of the Variegated Ficus microcarpa c.v. Milky Stripe Fig Leaf
Source: Int J Mol Sci. 2019 Mar 16;20(6):1338. doi: 10.3390/ijms20061338 (PMC6470861; doi:10.3390/ijms20061338)
Supplement: Supplementary file 1 [file ijms-20-01338-s001.zip › Table S4_List of porimer sets.xlsx]

## Sheet: Table S3
Table S3. Primer sets for real-time qPCR
Gene	Forward primer (5'-3')	Reverse primer (5'-3')
nr1	AAACGCCCCGCCAAGTTC	GCACGCAACGATACTCCCC
rbcL	GCCAACCTCTCCCCTAAAAACC	TCAACTGTGCAACTGCTTAGCC
psbd	GGGACCAAAAGCGGTTAGCG	TGGGAGTTGCCGGGGTATTG
psbc	TCTGGGACCTGAGACTCTTGAA	AGCCCAGGTATCATATACACCC
psbb	CCAAAACCAAAGCACGCCAC	ACGGGGGGGACTATAACGAATC
lhca3	CGGAGATTTTGGGCAGTG	AGACGAAGAGGGTGTATGGG
psbA	TCATCAACAGAAGCCGCTTCC	TCGCTTTCATTGCTGCCCC
petA	TGCCCCACAGTCAAACATG	GGGAAGAGGAGGCAAACCT
ubc9	ACAGATGGGGAAGTGGTGAA	ATCAGAGTCGGGAAAGGTGG
psab	GTTGTCACGATGCTGTCTTTGC	GTGATGTGCTTCCAATGCCAAT
petB	AGCCTCATGCTTACCCCTAA	TGTGAAGACGCTCTGGACC
clh2	CACATCTCTTCCCACGGCTTC	CGAATCGGCGGCTCTTTTGAC
cbr	CGGGAAGCTCGCAGATGATG	ACAAAATGTGGCCTCAGGCAG
clh1	AGTTACTGCTTCGACACTTGCC	TGCCGGGAAAGAACAAGAGAAC
max2	CGGAGTTCTACTACTGGACGG	GGGACAAGCCTCGGTGAT
